# Supplementary material for: Predicting the capsid architecture of phages from metagenomic data
Source: Comput Struct Biotechnol J. 2022 Jan 5;20:721–32. doi: 10.1016/j.csbj.2021.12.032 (PMC8814770; doi:10.1016/j.csbj.2021.12.032)
Supplement: Supplementary data 1 [file mmc1.csv]

Capsid	T	lattice	h	k	Max Diameter (nm)	Family	Reference	DNA (bp)	DNA (kbp)	PDB/ EMDB
C1	4	hex	2	0	50	P	Aksyuk et al. (2012)	16687	16.687	EMDB 5446
HSTV-1	7	hex	2	1	62	P	Pietila et al. (2013)	32189	32.189	EMDB 2279
P2	7	hex	2	1	60	M	Dearborn et al. (2012)	33590	33.59	EMDB 2462
TP901-1	7	hex	2	1	66	S	Bebeacua et al. (2013)	37667	37.667	EMDB 2133
Sf6	7	hex	2	1	60	P	Parent et al. (2012b)	39044	39.044	PDB 5L35
ε15	7	hex	2	1	70	P	Baker et al. (2013), Jiang et al. (2008)	39671	39.671	PDB 3J40
HK97	7	hex	2	1	66	S	Gertsman et al. (2009), Helgstrand et al. (2003), Wikoff et al. (2000)	39732	39.732	PDB 2FS3
T7	7	hex	2	1	60	P	Agirrezabala et al. (2007), Guo et al. (2014), Ionelet al. (2011)	39937	39.937	PDB 1OHG
CUS-3	7	hex	2	1	69	P	Parent et al. (2014)	40207	40.207	EMDB 5947
HK022	7	hex	2	1	63	S	Pride et al (2006)	40751	40.751
Pf-WMP4	7	hex	2	1	55	P	Liu et al (2007)	40938	40.938
BPP-1	7	hex	2	1	67	P	Zhang et al. (2013)	42943	42.943	PDB 3J4U
P22	7	hex	2	1	71	P	Chen et al. (2011), Parent et al. (2010a)	43500	43.5	PDB 2XYZ
80α	7	hex	2	1	63	S	Spilman et al. (2011)	43859	43.859	PDB 6B0X
K1E/K1-5	7	hex	2	1	63	P	Leiman et al. (2007)	44700	44.7	PDB 2XYZ
P-SSP7	7	hex	2	1	65	P	Liu et al. (2010)	44970	44.97	PDB 2XD8
Gifsy-2	7	hex	2	1	63	S/M	Effantin et al. (2010)	45840	45.84	EMDB 1694
Syn5	7	hex	2	1	60	P	Gipson et al. (2014), and Pope et al. (2007)	46214	46.214	PDB 4BML
λ	7	hex	2	1	60	S	Lander et al. (2008)	48490	48.49	EMDB 1507
CW02	7	hex	2	1	70	P	Shen et al. (2012)	49390	49.39	PDB 3J1A
SPP1	7	hex	2	1	61	S	White et al. (2012)	49500	49.5	PDB 6R3A
SIO-2	12	hex	2	2	80	S	Lander et al. (2012)	80000	80	EMDB 5383
P74-26	9.33	tri-hex	2	1		S	Stone et al. 2019	83000	83	PDB 6O3H
P23-45	9.33	tri-hex	2	1		S	Bayfield et al. 2019	84200	84.2	PDB 6IBC
Basilisk	12	tri-hex	3	0	72	S	Grose et al. (2014), Twarock and Luque (2019)	81790	81.79	EMDB 6043
Mic1	13	hex	3	1		S	Jin et al. 2019	92627	92.627	PDB 6J3Q
T5	13	hex	3	1	90	S	Effantin et al. (2006); Casjens/Gilcrease (2009) for overpack	121750	121.75	PDB 6OMC
SPO1	16	hex	4	0	108	M	Duda et al. (2006)	132560	132.56	Duda et al. (2006)
ΦM12	19	hex	3	2	100	M	Stroupe et al. (2014)	194701	194.701	EMDB 5717
N3	19	hex	3	2	119	C	Suhanovsky and Teschke (2015), Hua et al. (2017)	207000	207	EMDB 8487
PAU	25	hex	5	0	130	M	Suhanovsky and Teschke (2015), Hua et al. (2017)	219000	219	EMDB 8488
ΦRSL1	27	hex	3	3	123	M	Effantin et al. (2013)	240000	240	EMDB 2243
PBS1	27	hex	3	3	140	M	Suhanovsky and Teschke (2015), Hua et al. (2017)	252000	252	EMDB 8486
ΦKZ	27	hex	3	3	145	M	Fokine et al. (2005)	280000	280	Fokine et al. (2005)
121Q	28	hex	4	2	140	M	Suhanovsky and Teschke (2015), Hua et al. (2017)	348532	348.532	EMDB 8485
SCTP2	39	hex	5	2	163	M	Hua Thesis 2015	440000	440
G	52	hex	6	2	185	M	Suhanovsky and Teschke (2015), Hua et al. (2017)	498000	498	EMDB 8484
