# Supplementary material for: Predicting the capsid architecture of phages from metagenomic data
Source: Comput Struct Biotechnol J. 2022 Jan 5;20:721–32. doi: 10.1016/j.csbj.2021.12.032 (PMC8814770; doi:10.1016/j.csbj.2021.12.032)
Supplement: Supplementary data 3 [file mmc3.csv]

T-number	lower_end_kbp	mean_kbp	upper_end_kbp
1	2.49143672	2.73784255	2.98424838
1.33	3.71736547	4.085017	4.45266853
3	11.63949104	12.7906495	13.94180795
4	17.42788858	19.15152591	20.87516324
5.33	26.0720134	28.65056418	31.22911496
7	38.21813065	41.99794576	45.77776088
9	54.37736016	59.75534083	65.13332151
9.33	57.19559029	62.85229702	68.50900376
12	81.41958875	89.47207555	97.52456235
13	91.09744309	100.1070803	109.1167176
16	121.9101003	133.9671432	146.0241861
17.33	136.3640119	149.8505625	163.3371131
19	155.154237	170.4991615	185.8440861
21	178.5474165	196.2059521	213.8644878
21.33	182.4967977	200.5459315	218.5950654
25	228.035733	250.5887176	273.1417022
25.33	232.2705968	255.2424141	278.2142314
27	254.0400853	279.1649289	304.2897725
28	267.340253	293.7804978	320.2207426
31	308.3825418	338.881914	369.3812863
33.33	341.3915348	375.1555327	408.9195307
36	380.3759361	417.9955342	455.6151323
37	395.284436	434.3785011	473.4725662
37.33	400.2402181	439.8244155	479.4086129
39	425.5889243	467.6801366	509.7713488
41.33	461.6910136	507.3527622	553.0145108
43	488.0791932	536.3507617	584.6223303
48	569.539459	625.8675374	682.1956158
49	586.258322	644.2399143	702.2215065
49.33	591.8059435	650.3362017	708.8664598
52	637.2371717	700.2606282	763.2840848
