# Supplementary material for: Predicting the capsid architecture of phages from metagenomic data
Source: Comput Struct Biotechnol J. 2022 Jan 5;20:721–32. doi: 10.1016/j.csbj.2021.12.032 (PMC8814770; doi:10.1016/j.csbj.2021.12.032)
Supplement: Supplementary data 4 [file mmc4.txt]

CLUSTAL O(1.2.4) multiple sequence alignment
ph184 ------------------------------------------------------------	0
ph716 ------------------------------------------------------------	0
ph717 ------------------------------------------------------------	0
ph050 ------------------------------------------------------------	0
ph472 ------------------------------------------------------------	0
ph624 ------------------------------------------------------------	0
ph013 ------------------------------------------------------------	0
ph653 ------------------------------------------------------------	0
ph448 ------------------------------------------------------------	0
ph517 ------------------------------------------------------------	0
ph271 ------------------------------------------------------------	0
ph397 ------------------------------------------------------------	0
ph475 ------------------------------------------------------------	0
ph223 ------------------------------------------------------------	0
ph082 ------------------------------------------------------------	0
ph363 ------------------------------------------------------------	0
ph152 ------------------------------------------------------------	0
ph554 ------------------------------------------------------------	0
ph505 ------------------------------------------------------------	0
ph422 ------------------------------------------------------------	0
ph467 ------------------------------------------------------------	0
ph336 ------------------------------------------------------------	0
ph266 ------------------------------------------------------------	0
ph458 ------------------------------------------------------------	0
ph569 ------------------------------------------------------------	0
ph600 ------------------------------------------------------------	0
ph040 ------------------------------------------------------------	0
ph117 ------------------------------------------------------------	0
ph469 ------------------------------------------------------------	0
ph340 ------------------------------------------------------------	0
ph381 ------------------------------------------------------------	0
ph440 ------------------------------------------------------------	0
ph245 ------------------------------------------------------------	0
ph260 ------------------------------------------------------------	0
ph248 ------------------------------------------------------------	0
ph288 ------------------------------------------------------------	0
ph185 ------------------------------------------------------------	0
ph369 ------------------------------------------------------------	0
ph168 ------------------------------------------------------------	0
ph419 ------------------------------------------------------------	0
ph135 ------------------------------------------------------------	0
ph395 ------------------------------------------------------------	0
ph165 ------------------------------------------------------------	0
ph133 ------------------------------------------------------------	0
ph167 ------------------------------------------------------------	0
ph428 ------------------------------------------------------------	0
ph053 ------------------------------------------------------------	0
ph198 --MTTENTI---------------------------------------------------	7
ph656 ------------------------------------------------------------	0
ph127 ------------------------------------------------------------	0
ph493 ------------------------------------------------------------	0
ph096 ------------------------------------------------------------	0
ph208 ------------------------------------------------------------	0
ph376 ------------------------------------------------------------	0
ph380 ------------------------------------------------------------	0
ph399 ------------------------------------------------------------	0
ph016 ------------------------------------------------------------	0
ph279 ------------------------------------------------------------	0
ph406 ------------------------------------------------------------	0
ph078 ------------------------------------------------------------	0
ph268 ------------------------------------------------------------	0
ph443 ------------------------------------------------------------	0
ph009 ------------------------------------------------------------	0
ph136 ------------------------------------------------------------	0
ph243 ------------------------------------------------------------	0
ph258 ------------------------------------------------------------	0
ph533 ------------------------------------------------------------	0
ph174 ------------------------------------------------------------	0
ph141 ------------------------------------------------------------	0
ph437 ------------------------------------------------------------	0
ph385 ------------------------------------------------------------	0
ph484 ------------------------------------------------------------	0
ph094 ------------------------------------------------------------	0
ph464 ------------------------------------------------------------	0
ph393 ------------------------------------------------------------	0
ph300 ------------------------------------------------------------	0
ph454 ------------------------------------------------------------	0
ph247 ------------------------------------------------------------	0
ph578 ------------------------------------------------------------	0
ph651 ------------------------------------------------------------	0
ph146 ------------------------------------------------------------	0
ph462 ------------------------------------------------------------	0
ph594 ------------------------------------------------------------	0
ph551 ------------------------------------------------------------	0
ph056 ------------------------------------------------------------	0
ph249 ------------------------------------------------------------	0
ph364 ------------------------------------------------------------	0
ph564 ------------------------------------------------------------	0
ph604 ------------------------------------------------------------	0
ph201 ------------------------------------------------------------	0
ph402 ------------------------------------------------------------	0
ph343 ------------------------------------------------------------	0
ph355 ------------------------------------------------------------	0
ph262 ------------------------------------------------------------	0
ph489 ------------------------------------------------------------	0
ph391 ------------------------------------------------------------	0
ph031 ------------------------------------------------------------	0
ph332 ------------------------------------------------------------	0
ph421 ------------------------------------------------------------	0
ph668 ------------------------------------------------------------	0
ph175 ------------------------------------------------------------	0
ph365 ------------------------------------------------------------	0
ph161 ---------MA--------------LN---------------------------------	4
ph255 ---------MA--------------LN---------------------------------	4
ph251 ---------MA--------------LN---------------------------------	4
ph626 ---------MA--------------LN---------------------------------	4
ph041 ---------MA--------------LN---------------------------------	4
ph097 ---------MA--------------LN---------------------------------	4
ph179 ---------MA--------------LN---------------------------------	4
ph342 ---------MA--------------LN---------------------------------	4
ph281 ---------MP--------------STAQ-------------LEA--------------Q	10
ph379 ---------MP--------------STAQ-------------LEA--------------Q	10
ph394 ---------MP--------------STAQ-------------LEA--------------Q	10
ph125 ---------MP--------------STAQ-------------LEA--------------Q	10
ph061 ---------MP--------------STAQ-------------LEA--------------Q	10
ph107 ---------MP--------------STAQ-------------LEA--------------Q	10
ph519 ---------MP--------------STAQ-------------LEA--------------Q	10
ph572 ---------MP--------------STAQ-------------LEA--------------Q	10
ph014 ---------MP--------------STAQ-------------LEA--------------Q	10
ph064 ---------MP--------------STAQ-------------LEA--------------Q	10
ph291 ---------MP--------------STAQ-------------LEA--------------Q	10
ph371 ---------MP--------------STAQ-------------LEA--------------Q	10
ph439 ---------MP--------------STAQ-------------LEA--------------Q	10
ph442 ---------MP--------------STAQ-------------LEA--------------Q	10
ph160 ------------------------------------------------------------	0
ph631 ------------------------------------------------------------	0
ph383 ------------------------------------------------------------	0
ph512 ------------------------------------------------------------	0
ph487 ------------------------------------------------------------	0
ph522 ------------------------------------------------------------	0
ph427 ------------------------------------------------------------	0
ph491 ------------------------------------------------------------	0
ph579 ------------------------------------------------------------	0
ph285 ------------------------------------------------------------	0
ph619 ------------------------------------------------------------	0
ph071 ------------------------------------------------------------	0
ph471 ------------------------------------------------------------	0
ph195 ------------------------------------------------------------	0
ph434 ------------------------------------------------------------	0
ph632 ------------------------------------------------------------	0
ph230 ------------------------------------------------------------	0
ph118 ------------------------------------------------------------	0
ph263 ------------------------------------------------------------	0
ph347 ------------------------------------------------------------	0
ph095 ------------------------------------------------------------	0
ph345 ------------------------------------------------------------	0
ph426 ------------------------------------------------------------	0
ph585 ------------------------------------------------------------	0
ph639 ------------------------------------------------------------	0
ph196 ------------------------------------------------------------	0
ph470 ------------------------------------------------------------	0
ph580 ------------------------------------------------------------	0
ph640 ------------------------------------------------------------	0
ph139 ------------------------------------------------------------	0
ph605 ------------------------------------------------------------	0
ph049 ------------------------------------------------------------	0
ph080 ------------------------------------------------------------	0
ph529 ------------------------------------------------------------	0
ph447 ------------------------------------------------------------	0
ph023 ------------------------------------------------------------	0
ph386 ------------------------------------------------------------	0
ph703 ---------MAN--------------QLAK------------------------------	7
ph121 ------------------------------------------------------------	0
ph272 ---------MA--------------LTAQQQTAK--------------------------	11
ph356 ------------------------------------------------------------	0
ph073 ------------------------------------------------------------	0
ph500 ------------------------------------------------------------	0
ph567 ------------------------------------------------------------	0
ph237 ------------------------------------------------------------	0
ph477 ------------------------------------------------------------	0
ph217 ------------------------------------------------------------	0
ph244 ------------------------------------------------------------	0
ph346 ------------------------------------------------------------	0
ph436 ------------------------------------------------------------	0
ph497 ------------------------------------------------------------	0
ph544 ------------------------------------------------------------	0
ph644 ------------------------------------------------------------	0
ph253 ------------------------------------------------------------	0
ph032 ------------------------------------------------------------	0
ph067 ------------------------------------------------------------	0
ph112 ------------------------------------------------------------	0
ph145 ------------------------------------------------------------	0
ph033 ------------------------------------------------------------	0
ph008 ------------------------------------------------------------	0
ph148 ------------------------------------------------------------	0
ph532 ------------------------------------------------------------	0
ph246 ------------------------------------------------------------	0
ph584 ------------------------------------------------------------	0
ph290 ------------------------------------------------------------	0
ph010 ------------------------------------------------------------	0
ph147 ------------------------------------------------------------	0
ph269 ------------------------------------------------------------	0
ph030 ------------------------------------------------------------	0
ph456 ------------------------------------------------------------	0
ph070 ------------------------------------------------------------	0
ph212 ------------------------------------------------------------	0
ph478 ------------------------------------------------------------	0
ph657 ------------------------------------------------------------	0
ph407 ---------MPN----------MLAYQEFA-----------G------------------	12
ph648 MIMSTATTLEGR----------AMGYDGFL-----------Q------------------	21
ph400 ------------------------------------------------------------	0
ph234 ------------------------------------------------------------	0
ph065 ------------------------------------------------------------	0
ph702 ------------------------------------------------------------	0
ph130 ------------------------------------------------------------	0
ph334 ------------------------------------------------------------	0
ph051 ------------------------------------------------------------	0
ph482 ------------------------------------------------------------	0
ph499 ------------------------------------------------------------	0
ph623 ------------------------------------------------------------	0
ph199 ------------------------------------------------------------	0
ph353 ------------------------------------------------------------	0
ph314 ----------------------MSRIS-IQ-------DFKESLGI---------------	15
ph150 -----------------------MRIT-FN-------DVKTSLGI---------------	14
ph207 -----------------------MRVT-FN-------DVKTSLGV---------------	14
ph618 -----------------------MRVT-FN-------DVKTSLGV---------------	14
ph119 --------------------------------------------MEE-------------	3
ph274 ------------------------MS---------------ESKFQK-------------	8
ph589 ------------------------MS---------------DSKFQK-------------	8
ph169 -----------------------MGNELNKD------------QAQP-------------	12
ph341 -----------------------MGAELNKDK---------QVQAEP-------------	15
ph613 -----------------------MGAELNKDK---------QVQAEP-------------	15
ph305 -----------------------MGAELNKDK---------QVQAEP-------------	15
ph501 -----------------------MGAELNKDK---------QVQVEP-------------	15
ph191 ----------------------MNGNNL-------------EKNQEK-------------	12
ph106 ------------------------MTEV-------------KVEKEV-------------	10
ph123 ------------------------MTEV-------------KVEKE--------------	9
ph643 ------------------------MTEV-------------KVEKE--------------	9
ph171 ------------------------MTEV-------------KVEKEV-------------	10
ph565 ------------------------MTEL-------------QKEQKV-------------	10
ph316 ------------------------MTEL-------------KKEAEA-------------	10
ph350 ------------------------MTEL-------------KKEAEA-------------	10
ph358 ------------------------MTEL-------------KKEAEA-------------	10
ph524 ------------------------MTEL-------------KKEAEA-------------	10
ph378 ------------------------MNQ-------------------N-------------	4
ph566 ------------------------MNQ-------------------N-------------	4
ph414 -----------------------MHKD-------------------T-------------	5
ph518 -----------------------MTIE-------------------K-------------	5
ph017 -----------------------MTIE-------------------K-------------	5
ph087 -----------------------MTIE-------------------K-------------	5
ph254 -----------------------MTIE-------------------K-------------	5
ph278 -----------------------MTIE-------------------K-------------	5
ph315 -----------------------MTIE-------------------K-------------	5
ph321 -----------------------MTIE-------------------K-------------	5
ph352 -----------------------MTIE-------------------K-------------	5
ph102 -----------------------MTIE-------------------K-------------	5
ph162 -----------------------MPKN-------------------N-------------	5
ph173 -----------------------MPKN-------------------N-------------	5
ph302 -----------------------MPKN-------------------N-------------	5
ph375 -----------------------MPKN-------------------N-------------	5
ph620 -----------------------MPKN-------------------N-------------	5
ph405 -----------------------MPKN-------------------N-------------	5
ph158 -----------------------MPKN-------------------N-------------	5
ph298 -----------------------MPKN-------------------N-------------	5
ph473 -----------------------MPKN-------------------N-------------	5
ph052 ----------------------------------------------M-------------	1
ph635 ----------------------------------------------M-------------	1
ph388 ----------------------------------------------M-------------	1
ph046 ---------MPNNL----------------------------------------------	5
ph666 ---------MPNNL----------------------------------------------	5
ph058 ---------MANNL----------------------------------------------	5
ph401 ---------MANNL----------------------------------------------	5
ph634 ------------------------------------------------------------	0
ph259 ------------------------------------------------------------	0
ph348 ------------------------------------------------------------	0
ph495 ------------------------------------------------------------	0
ph295 ------------------------------------------------------------	0
ph403 ------------------------------------------------------------	0
ph429 ---------MAN--------------PG-------------IVS----------------	8
ph710 ---------MTT--------------LS-------------NFSL--PNQ--A-------	13
ph708 ---------MAN--------------AN-------------QVALGRSNLSTG-------	17
ph153 ---------MAN--------------TT-------------QTVLGTLNKAVS-------	17
ph556 ---------MAN--------------TL-------------VTSVGSINNTSS-------	17
ph104 ------------------------------------------------------------	0
ph289 ---------MP--------------------------KFF-GLHFER-------------	11
ph317 ---------MP--------------------------KFF-GLHFER-------------	11
ph535 ------------------------------------------------------------	0
ph114 -------------------MNLVMSDI---------------------------------	8
ph186 -----------------------MKDL---------------------------------	4
ph377 -----------------------MKDL---------------------------------	4
ph417 -----------------------MKDL---------------------------------	4
ph595 -----------------------MKDL---------------------------------	4
ph120 -----------------------MKKK---------------------------------	4
ph192 -----------------------MKKK---------------------------------	4
ph178 -----------------------MRQE---------------------------------	4
ph283 -----------------------MRQE---------------------------------	4
ph238 -----------------------MRQE---------------------------------	4
ph318 -----------------------MRQE---------------------------------	4
ph048 -----------------------MRPE---------------------------------	4
ph194 -----------------------MRQE---------------------------------	4
ph005 -----------------------MRTK---------------------------------	4
ph002 -----------------------MNPI---------------------------------	4
ph188 -----------------------MRNE---------------------------------	4
ph149 -----------------------MRND---------------------------------	4
ph575 -----------------------MKKE---------------------------------	4
ph233 -----------------------MRKE---------------------------------	4
ph596 -----------------------MRKE---------------------------------	4
ph099 -----------------------MRND---------------------------------	4
ph176 -----------------------MRNE---------------------------------	4
ph410 ------------------------------------------------------------	0
ph304 ------------------------------------------------------------	0
ph545 ------------------------------------------------------------	0
ph015 ------------------------------------------------------------	0
ph187 ------------------------------------------------------------	0
ph043 ------------------------------------------------------------	0
ph103 ------------------------------------------------------------	0
ph252 ------------------------------------------------------------	0
ph354 ------------------------------------------------------------	0
ph129 ------------------------------------------------------------	0
ph193 ------------------------------------------------------------	0
ph366 ------------------------------------------------------------	0
ph202 ------------------------------------------------------------	0
ph525 ------------------------------------------------------------	0
ph225 ------------------------------------------------------------	0
ph325 ------------------------------------------------------------	0
ph537 ------------------------------------------------------------	0
ph036 ------------------------------------------------------------	0
ph157 ------------------------------------------------------------	0
ph588 ----------------------------------------MSKEMKY-------------	7
ph035 ------------------------------------------MTIKL-------------	5
ph270 ------------------------------------------MTIKL-------------	5
ph599 ------------------------------------------MTIKL-------------	5
ph587 ------------------------------------------MTIKL-------------	5
ph540 ---------MAL------------------------PSV---------------------	6
ph086 ------------------------------------------------------------	0
ph430 ------------------------------------------------------------	0
ph479 ------------------------------------------------------------	0
ph164 ------------------------------------------------------------	0
ph433 ------------------------------------------------------------	0
ph424 --------------------------------------MN-ELNF-D-------------	7
ph226 --------------------------------------MF-PNLE-N-------------	7
ph543 ------------------------------------------MNF-G-------------	4
ph089 ---------MKT-------------RNLSKAQ------I---EHIGA-------------	16
ph441 ---------MYT-------------QDKTKDI------MK-KSFFGG-------------	18
ph483 ------------------------------------------------------------	0
ph546 ------------------------------------------------------------	0
ph559 ------------------------------------------------------------	0
ph526 ------------------------------------------------------------	0
ph100 ------------------------------------------------------------	0
ph054 ------------------------------------------------------------	0
ph509 ------------------------------------------------------------	0
ph124 ------------------------------------------------------------	0
ph609 ------------------------------------------------------------	0
ph280 ------------------------------------------------------------	0
ph115 ------------------------------------------------------------	0
ph329 ------------------------------------------------------------	0
ph451 ------------------------------------------------------------	0
ph597 ------------------------------------------------------------	0
ph093 ------------------------------M--S-------QLLN---------------	6
ph357 ------------------------------M--S-------QLLN---------------	6
ph231 -----------------------------MS--N-------KLLT---------------	7
ph652 ------------------------MFELYNE--Q-------DVEL---------------	12
ph081 ------------------------MAD------K-------YLLD---------------	8
ph083 ------------------------MAD------K-------YLLD---------------	8
ph488 ------------------------MAD------K-------YLLD---------------	8
ph507 ------------------------MAD------K-------YLLD---------------	8
ph485 ------------------------------------------------------------	0
ph303 -------------------------MD------K-------NVSL---------------	7
ph568 -------------------------MD------K-------NVSL---------------	7
ph614 ------------------------------------------------------------	0
ph172 ------------------------------------------------------------	0
ph583 ------------------------------------------------------------	0
ph514 ------------------------------------------------------------	0
ph571 ------------------------------------------------------------	0
ph220 ------------------------------------------------------------	0
ph068 ------------------------------------------------------------	0
ph020 ------------------------------------------------------------	0
ph418 ------------------------------------------------------------	0
ph072 ------------------------------------------------------------	0
ph538 ------------------------------------------------------------	0
ph250 ------------------------------------------------------------	0
ph113 ------------------------------------------------------------	0
ph667 ------------------------------------------------------------	0
ph000 ------------------------------------------------------------	0
ph011 ------------------------------------------------------------	0
ph359 ------------------------------------------------------------	0
ph662 -----------------------MTLDEK---------------L---------------	7
ph361 -----------------------MTLDEK---------------L---------------	7
ph085 -----------------------MTLDEK---------------L---------------	7
ph236 -----------------------MTLDEK---------------L---------------	7
ph445 -----------------------MTLDEK---------------L---------------	7
ph466 -----------------------MTLDEK---------------L---------------	7
ph292 -----------------------MTLDEK---------------L---------------	7
ph553 -----------------------MTLDEK---------------L---------------	7
ph420 ---------MP----------QPTDFDIEKLR-K-------EL-L---------------	17
ph715 -----------------------MTIDINKLK-E-------ELGL---------------	14
ph625 -----------------------MTIDINKLK-E-------ELGL---------------	14
ph235 -----------------------MTIDINKLK-E-------ELGL---------------	14
ph570 -----------------------MTIDINKLK-E-------ELGL---------------	14
ph601 ------------------------------------------------------------	0
ph515 ------------------------------------------------------------	0
ph548 ------------------------------------------------------------	0
ph586 ------------------------------------------------------------	0
ph576 ------------------------------------------------------------	0
ph660 ------------------------------------------------------------	0
ph088 ------------------------------------------------------------	0
ph338 ------------------------------------------------------------	0
ph496 ------------------------------------------------------------	0
ph108 ------------------------------------------------------------	0
ph449 ------------------------------------------------------------	0
ph077 ------------------------------------------------------------	0
ph481 ------------------------------------------------------------	0
ph663 ------------------------------------------------------------	0
ph552 ------------------------------------------------------------	0
ph465 -----------------------MS-----------------------------------	2
ph659 -----------------------MS-----------------------------------	2
ph591 ------------------------------------------------------------	0
ph658 ------------------------------------------------------------	0
ph542 -------------------MN---------------------------------------	2
ph606 -----------------------MN-----------------------------------	2
ph126 -------------------MGVKLT-----------------------------------	6
ph320 -------------------MGVKLT-----------------------------------	6
ph276 ----------------------MKT-----------------------------------	3
ph003 ----------------------MKT-----------------------------------	3
ph307 ------------------------------------------------------------	0
ph239 ----------------------MKT-----------------------------------	3
ph409 ----------------------MKT-----------------------------------	3
ph370 ------------------------------------------------------------	0
ph069 -------------------MPM--------------------------------------	3
ph181 ------------------------------------------------------------	0
ph216 ------------------------------------------------------------	0
ph413 ------------------------------------------------------------	0
ph641 ------------------------------------------------------------	0
ph313 ------------------------------------------------------------	0
ph661 ------------------------------------------------------------	0
ph110 ------------------------------------------------------------	0
ph706 ------------------------------------------------------------	0
ph450 ------------------------------------------------------------	0
ph159 ------------------------------------------------------------	0
ph267 ------------------------------------------------------------	0
ph337 ------------------------------------------------------------	0
ph498 ------------------------------------------------------------	0
ph637 --MDLCSR---------------------------------SVEFRA-----NTAAGDGD	20
ph154 ------------------------------------------------------------	0
ph232 ------------------------------------------------------------	0
ph431 ------------------------------------------------------------	0
ph182 ------------------------------------------------------------	0
ph412 ------------------------------------------------------------	0
ph438 ------------------------------------------------------------	0
ph455 ------------------------------------------------------------	0
ph534 ------------------------------------------------------------	0
ph655 ------------------------------------------------------------	0
ph044 ------------------------------------------------------------	0
ph508 ------------------------------------------------------------	0
ph389 ------------------------------------------------------------	0
ph326 ------------------------------------------MAFDR-------------	5
ph577 ----------------------------------------------M-------------	1
ph612 ----------------------------------------------M-------------	1
ph574 ----------------------------------------------M-------------	1
ph190 ----------------------------------------------M-------------	1
ph273 ----------------------------------------------M-------------	1
ph516 ----------------------------------------------M-------------	1
ph060 ------------------------------------------------------------	0
ph444 ----------------------MTTTV---------------------------------	5
ph390 -----------------------MAYT---------------------------------	4
ph506 -------------------------MA---------------------------------	2
ph029 -------------------------MA---------------------------------	2
ph610 -------------------------MA---------------------------------	2
ph122 ------------------------------------------------------------	0
ph615 ------------------------------------------------------------	0
ph156 ------------------------------------------------------------	0
ph211 ------------------------------------------------------------	0
ph573 ------------------------------------------------------------	0
ph131 ------------------------------------------------------------	0
ph368 ------------------------------------------------------------	0
ph582 ------------------------------------------------------------	0
ph463 ------------------------------------------------------------	0
ph021 ------------------------------------------------------------	0
ph028 ------------------------------------------------------------	0
ph374 ------------------------------------------------------------	0
ph213 ------------------------------------------------------------	0
ph598 ------------------------------------------------------------	0
ph474 ------------------------------------------------------------	0
ph541 ------------------------------------------------------------	0
ph408 ---------MQKNLLNSIIGAEFTRKSDSK----TLPDFNKG-GL---VRTMEVRKFDTE	43
ph590 --MKTHKRALALA-LAAAMAGTYMTREGDK----PLPDFNKGSGL---QRTMEVVSHDVE	50
ph144 ------------------------------------------------------------	0
ph629 ------------------------------------------------------------	0
ph166 ------------------------------------------------------------	0
ph006 ------------------------------------------------------------	0
ph622 ------------------------------------------------------------	0
ph387 ------------------------------------------------------------	0
ph611 ------------------------------------------------------------	0
ph306 ------------------------------------------------------------	0
ph557 ------------------------------------------------------------	0
ph723 ------------------------------------------------------------	0
ph151 ------------------------------------------------------------	0
ph490 ------------------------------------------------------------	0
ph265 ------------------------------------------------------------	0
ph229 ------------------------------------------------------------	0
ph398 ------------------------------------------------------------	0
ph012 ------------------------------------------------------------	0
ph649 ------------------------------------------------------------	0
ph592 ------------------------------------------------------------	0
ph310 ------------------------------------------------------------	0
ph349 ------------------------------------------------------------	0
ph494 ------------------------------------------------------------	0
ph075 ------------------------------------------------------------	0
ph328 ------------------------------------------------------------	0
ph275 ------------------------------------------------------------	0
ph367 ------------------------------------------------------------	0
ph392 ------------------------------------------------------------	0
ph459 ------------------------------------------------------------	0
ph137 ------------------------------------------------------------	0
ph339 ------------------------------------------------------------	0
ph312 ------------------------------------------------------------	0
ph530 ------------------------------------------------------------	0
ph645 ------------------------------------------------------------	0
ph177 ------------------------------------------------------------	0
ph638 ------------------------------------------------------------	0
ph503 ------------------------------------------------------------	0
ph228 ------------------------------------------------------------	0
ph018 ------------------------------------------------------------	0
ph057 ------------------------------------------------------------	0
ph105 ------------------------------------------------------------	0
ph411 ------------------------------------------------------------	0
ph536 ------------------------------------------------------------	0
ph301 ------------------------------------------------------------	0
ph197 ------------------------------------------------------------	0
ph558 ------------------------------------------------------------	0
ph701 ------------------------------------------MSIGP-------------	5
ph138 ------------------------------------------------------------	0
ph416 ------------------------------------------------------------	0
ph218 ------------------------------------------------------------	0
ph504 ------------------------------------------------------------	0
ph180 ------------------------------------------------------------	0
ph037 -----------M----RVPI------NINNALARVRDPLS-IGGLKF-------------	25
ph142 -----------M----RVPI------NINNALARVRDPLS-IGGLKF-------------	25
ph183 ------------------------------------------MAIDM-------------	5
ph140 --------------------------------------------MSM-------------	3
ph452 --------------------------------------------MSM-------------	3
ph019 --------------------------------------------MSV-------------	3
ph257 --------------------------------------------MSV-------------	3
ph045 ------------------------MSDVNN------------------------------	6
ph062 ------------------------MSTPNT------------------------------	6
ph707 ------------------------MSTPNN------------------------------	6
ph617 ---------MPT----KTPLNLVMAKQVNTMIDEANTAIQ-TYIKGN-------------	33
ph700 ------------------------------------------------------------	0
ph134 ------------------------MAQ---------------------------------	3
ph520 -----------------------MAQA---------------------------------	4
ph221 -----------------------M------------------------------------	1
ph457 -----------------------M------------------------------------	1
ph480 ------------------------------------------------------------	0
ph324 ---------------------MGL------------------------------------	3
ph205 ------------------------------------------------------------	0
ph425 ------------------------------------------------------------	0
ph294 ------------------------------------------------------------	0
ph331 ------------------------------------------------------------	0
ph155 ------------------------------------------------------------	0
ph396 ------------------------------------------------------------	0
ph277 -----------------------MAVQDNN-----------LLT----------------	10
ph293 ------------------------------------------------------------	0
ph297 ------------------------------------------------------------	0
ph227 ------------------MENWLKQLKESGFTETQVQEQK-SLRTRM-------------	28
ph038 ------------------MSVF----DTEQFSAQTT--LN-LVRDGV-------------	22
ph091 ------------------MSVF----DTEQFSAQTT--LN-LVRDGV-------------	22
ph092 ------------------MSVF----DTEQFSAQTT--LN-LVRDGV-------------	22
ph539 ---------------------------MKKLTNKEI--YD-KLISTM-------------	17
ph034 ---------MAN----K-ITTFLSGQTGKQISNIDL--LN-SIRTRA-------------	30
ph286 -----------------------MPQLRDDTSNIDI--LN-AIRSDA-------------	21
ph308 -----------------------MALV----RNKEF--IQ-AMLKDP-------------	17
ph646 -----------------------MGVQ----ANKEI--ME-AFLEGA-------------	17
ph714 ------------------------------------------------------------	0
ph603 ------------------------------------------------------------	0
ph718 ------------------------------------------MSFKY-------------	5
ph203 ------------------------------------------------------------	0
ph602 ------------------------------------------------------------	0
ph607 ------------------------------------------------------------	0
ph510 ------------------------------------------------------------	0
ph026 ------------------------------------------------------------	0
ph432 ------------------------------------------------------------	0
ph461 ------------------------------------------------------------	0
ph209 ---------MST-----------------------------NLKYKY-------------	9
ph628 ------------------------------------------------------------	0
ph219 ------------------------------------------------------------	0
ph654 ------------------------------------------------------------	0
ph468 -------------------MAHIFVKPELVAE------IG-VKQLQR--EIVLPGL----	28
ph435 ----------------------------------------------------MATL----	4
ph705 ----------------------------------------------------MPTL----	4
ph330 ------------------------------------------------------------	0
ph423 ------------------------------------------------------------	0
ph513 -----------------------MPQPTKKTT--VLRTIE-GRELQR-ELRVLSDSIDQE	33
ph549 ------------------------------------------------------------	0
ph309 -------------------MAHKMNSYELNA--------------QR--LNLKETLADAE	25
ph132 -------------------------MKKINAL------IQ-ESTLTAANQVARPNLLSYT	28
ph222 ---------MS------LTIGHIMPKSQIRKA------VA-SMTTQRANVSVRPDTLNTD	38
ph373 ------------------------------------------------------------	0
ph446 ------------------------------------------------------------	0
ph001 ------------------------------------------------------------	0
ph007 ------------------------------------------------------------	0
ph665 ------------------------------------------------------------	0
ph299 ------------------------------------------------------------	0
ph486 ------------------------------------------------------------	0
ph636 ------------------------------------------------------------	0
ph189 ------------------------------------------------------------	0
ph415 ------------------------------------------------------------	0
ph319 ------------------------------------------------------------	0
ph650 ------------------------------------------------------------	0
ph528 ------------------------------------------MN-----RDEQHQGADDE	13
ph101 ----------MN----TLDTLPVHPRTGLRAI---------GMGKRG--PIWPVAGASPD	35
ph344 ----------MN----TLDTLPVHPRTGLRAI---------GMGKRG--PIWPVMGASDD	35
ph630 ------------------------------------------------------------	0
ph042 ------------------------------------------------------------	0
ph240 ------------------------------------------------------------	0
ph322 ------------------------------------------------------------	0
ph025 ------------------------------------------------------------	0
ph170 ------------------------------------------------------------	0
ph664 ------------------------------------------------------------	0
ph327 ------------------------------------------------------------	0
ph090 ------------------------------------------------------------	0
ph261 ------------------------------------------------------------	0
ph720 ------------------------------------------MSVEY--RTNHSTGTTDE	16
ph116 -----------------------------------------MTTLN--------------	5
ph323 ------------------------------------------MTIV--------------	4
ph362 ---------MAN----TLEA--VAPK-LLAQG---------LMALRG--TNVMPTLVNRD	33
ph642 ------------------------------------------MSY---------------	3
ph039 -----------------------MPVTLAEAS---------NNA----------------	12
ph511 ----------------------MAALTLLEAS---------DLAM---------------	14
ph163 ----------------------MAAVTLLQAS---------EMAL---------------	14
ph111 ----------------------MAAVTLLQAS---------EMAL---------------	14
ph242 ----------------------MAAVTLLQAS---------EMAL---------------	14
ph621 ----------------------MAAVTLLQAS---------EMAL---------------	14
ph264 ------------------------------------------MQT---------------	3
ph711 ------------------------------------------MQL---------------	3
ph204 ------------------------------MP---------SISSIG--AGSQA------	13
ph704 ------------------------------------------MALGN--TITGP------	10
ph055 ------------------------------------------MSFLN--DLTRP------	10
ph084 ------------------------------------------MSFLN--DLTRP------	10
ph200 ------------------------------MA---------ANSYTP--NQFRP------	13
ph224 ------------------------------------------MSSVN--NLVNP------	10
ph627 ------------------------------------------MSTPN--NLTNV------	10
ph022 ------------------------------------------MSIFA---ATAPVSYD--	13
ph527 ------------------------------------------MAGIF---ATTPVAYD--	13
ph206 ------------------------------------------MSNIW--GPTNP------	10
ph555 ------------------------------------------MSTIF---PTVP------	9
ph184 -------------------------------------------------------MSTNL	5
ph716 ----------------------------------------------------------ML	2
ph717 ----------------------------------------------------------ML	2
ph050 ---------------------------------------------------------MFN	3
ph472 ------------------------------------------------------------	0
ph624 ---------------------------------------------------------MSD	3
ph013 ----------------------------------------------------------MS	2
ph653 ----------------------------------------------------------MS	2
ph448 ----------------------------------------------------------MS	2
ph517 ----------------------------------------------------------MS	2
ph271 ----------------------------------------------------------MS	2
ph397 ----------------------------------------------------------MS	2
ph475 ----------------------------------------------------------MS	2
ph223 ----------------------------------------------------------MS	2
ph082 ----------------------------------------------------------MS	2
ph363 ------------------------------------------------------METKMS	6
ph152 ---------------------------------------------------------MFN	3
ph554 ---------------------------------------------------------MYN	3
ph505 ------------------------------------------------------MQQNIN	6
ph422 ---------------------------------------------------------MFQ	3
ph467 -------------------------------------------------------MQMFN	5
ph336 ----------------------------------------------------------MS	2
ph266 ----------------------------------------------------------MS	2
ph458 ----------------------------------------------------------MS	2
ph569 ----------------------------------------------------------MS	2
ph600 ----------------------------------------------------------MS	2
ph040 ------------------------------------------------------------	0
ph117 ------------------------------------------------------------	0
ph469 ------------------------------------------------------------	0
ph340 ------------------------------------------------------------	0
ph381 -------------------------------------------------------MTIKT	5
ph440 --------------------------------------------------------MSLK	4
ph245 --------------------------------------------------------MSLK	4
ph260 --------------------------------------------------------MSLK	4
ph248 ---------------------------------------------------------MKT	3
ph288 ---------------------------------------------------------MKT	3
ph185 ---------------------------------------------------------MKT	3
ph369 ---------------------------------------------------------MKT	3
ph168 ---------------------------------------------------------MSK	3
ph419 ---------------------------------------------------------MSK	3
ph135 ---------------------------------------------------------MSK	3
ph395 ---------------------------------------------------------MSK	3
ph165 ---------------------------------------------------------MSK	3
ph133 ---------------------------------------------------------MSK	3
ph167 ---------------------------------------------------------MSK	3
ph428 -------------------------------------------------------MKQTT	5
ph053 ----------------------------------------------------MTTKQKSQ	8
ph198 ---VEGAIAIAQ------------------------------------EA-EAPAKVLTE	27
ph656 ------------------------------------------------------MTIKKS	6
ph127 ------------------------------------------------------MSKVTN	6
ph493 -----------------------------------------------------MSTQIKT	7
ph096 ------------------------------------------------------MTTIKT	6
ph208 ------------------------------------------------------MTTIKT	6
ph376 ------------------------------------------------------MTTIKT	6
ph380 ------------------------------------------------------MTTIKT	6
ph399 -------------------------------------------------------MTIKT	5
ph016 -------------------------------------------------------MTIKT	5
ph279 -------------------------------------------------------MTIKT	5
ph406 -------------------------------------------------------MTIKT	5
ph078 -------------------------------------------------------MTIKT	5
ph268 -------------------------------------------------------MTIKT	5
ph443 -------------------------------------------------------MTIKT	5
ph009 -------------------------------------------------------MTIKT	5
ph136 -------------------------------------------------------MTIKT	5
ph243 -------------------------------------------------------MTIKT	5
ph258 -------------------------------------------------------MTIKT	5
ph533 -------------------------------------------------------MTIKT	5
ph174 -------------------------------------------------------MTIKT	5
ph141 -------------------------------------------------------MTIKT	5
ph437 ------------------------------------------------------------	0
ph385 -------------------------------------------------------MTIKT	5
ph484 -------------------------------------------------------MTIKT	5
ph094 ----------------------------------------------------------MK	2
ph464 ----------------------------------------------------------MK	2
ph393 ----------------------------------------------------------MK	2
ph300 ----------------------------------------------------------MK	2
ph454 ----------------------------------------------------------MK	2
ph247 ---------------------------------------------------------MKK	3
ph578 ---------------------------------------------------------MKK	3
ph651 ----------------------------------------------------------MK	2
ph146 ----------------------------------------------------------MK	2
ph462 ----------------------------------------------------------MK	2
ph594 ----------------------------------------------------------MK	2
ph551 ------------------------------------------------------MATLN-	5
ph056 ------------------------------------------------------MATLN-	5
ph249 ------------------------------------------------------MATLN-	5
ph364 ------------------------------------------------------MATLN-	5
ph564 ------------------------------------------------------MATLG-	5
ph604 ------------------------------------------------------MATLN-	5
ph201 ------------------------------------------------------MATLN-	5
ph402 ------------------------------------------------------MATLN-	5
ph343 ------------------------------------------------------MATLN-	5
ph355 ------------------------------------------------------MATIN-	5
ph262 ------------------------------------------------------MATLG-	5
ph489 ------------------------------------------------------MATLG-	5
ph391 ------------------------------------------------------MATLN-	5
ph031 ------------------------------------------------------MATIN-	5
ph332 ------------------------------------------------------MATIN-	5
ph421 ------------------------------------------------------MATIN-	5
ph668 ------------------------------------------------------MATIN-	5
ph175 ------------------------------------------------------MATIN-	5
ph365 ------------------------------------------------------MATIN-	5
ph161 -----------------------------------------------------------E	5
ph255 -----------------------------------------------------------E	5
ph251 -----------------------------------------------------------E	5
ph626 -----------------------------------------------------------E	5
ph041 -----------------------------------------------------------E	5
ph097 -----------------------------------------------------------E	5
ph179 -----------------------------------------------------------E	5
ph342 -----------------------------------------------------------E	5
ph281 G-----------------------------------------------------------	11
ph379 G-----------------------------------------------------------	11
ph394 G-----------------------------------------------------------	11
ph125 G-----------------------------------------------------------	11
ph061 G-----------------------------------------------------------	11
ph107 G-----------------------------------------------------------	11
ph519 G-----------------------------------------------------------	11
ph572 G-----------------------------------------------------------	11
ph014 G-----------------------------------------------------------	11
ph064 G-----------------------------------------------------------	11
ph291 G-----------------------------------------------------------	11
ph371 G-----------------------------------------------------------	11
ph439 G-----------------------------------------------------------	11
ph442 G-----------------------------------------------------------	11
ph160 ------------------------------------------------------MA----	2
ph631 ------------------------------------------------------MA----	2
ph383 ------------------------------------------------------MA----	2
ph512 ------------------------------------------------------MA----	2
ph487 ------------------------------------------------------MA----	2
ph522 ------------------------------------------------------MA----	2
ph427 ------------------------------------------------------------	0
ph491 ------------------------------------------------------------	0
ph579 ------------------------------------------------------------	0
ph285 ------------------------------------------------------------	0
ph619 ------------------------------------------------------------	0
ph071 ------------------------------------------------------------	0
ph471 ------------------------------------------------------------	0
ph195 ------------------------------------------------------------	0
ph434 ------------------------------------------------------------	0
ph632 ------------------------------------------------------------	0
ph230 ------------------------------------------------------------	0
ph118 ------------------------------------------------------------	0
ph263 ------------------------------------------------------------	0
ph347 ------------------------------------------------------------	0
ph095 ------------------------------------------------------------	0
ph345 ------------------------------------------------------------	0
ph426 ------------------------------------------------------------	0
ph585 ------------------------------------------------------------	0
ph639 ------------------------------------------------------------	0
ph196 ------------------------------------------------------------	0
ph470 ------------------------------------------------------------	0
ph580 ------------------------------------------------------------	0
ph640 ------------------------------------------------------------	0
ph139 ------------------------------------------------------------	0
ph605 ------------------------------------------------------------	0
ph049 ------------------------------------------------------------	0
ph080 ------------------------------------------------------------	0
ph529 ------------------------------------------------------------	0
ph447 ------------------------------------------------------------	0
ph023 ------------------------------------------------------------	0
ph386 ------------------------------------------------------------	0
ph703 ------------------------------------------------------------	7
ph121 ------------------------------------------------------------	0
ph272 -------------------NL---TQSLQTAPR---------------------------	22
ph356 ------------------------------------------------------------	0
ph073 ------------------------------------------------------MRNFKN	6
ph500 ------------------------------------------------------MRNFKN	6
ph567 ------------------------------------------------------------	0
ph237 ------------------------------------------------------MADISR	6
ph477 ------------------------------------------------------MADISR	6
ph217 ------------------------------------------------------MADISR	6
ph244 ------------------------------------------------------MADISR	6
ph346 ------------------------------------------------------MADISR	6
ph436 ------------------------------------------------------MADISR	6
ph497 ------------------------------------------------------MADISR	6
ph544 ------------------------------------------------------MADISR	6
ph644 ------------------------------------------------------MADISR	6
ph253 ------------------------------------------------------MADISR	6
ph032 ------------------------------------------------------MADITR	6
ph067 ------------------------------------------------------MADISR	6
ph112 ------------------------------------------------------MADISR	6
ph145 ------------------------------------------------------MADISR	6
ph033 --------------------------------------------------------MTQR	4
ph008 ---------------------------------------------------------MSK	3
ph148 ------------------------------------------------------MSIMAK	6
ph532 ---------------------------------------------------------MTK	3
ph246 ---------------------------------------------------------MTK	3
ph584 ---------------------------------------------------------MTK	3
ph290 ---------------------------------------------------------MTK	3
ph010 ---------------------------------------------------------MTK	3
ph147 ---------------------------------------------------------MTK	3
ph269 ---------------------------------------------------------MTK	3
ph030 ---------------------------------------------------------MAK	3
ph456 ---------------------------------------------------------MAK	3
ph070 ------------------------------------------------------------	0
ph212 ------------------------------------------------------------	0
ph478 ------------------------------------------------------------	0
ph657 ------------------------------------------------------------	0
ph407 ------------------MPMIDGIPVFP-------------------------------	23
ph648 --------------------------VLS-------------------------------	24
ph400 -------------------------------------------------------MAMTG	5
ph234 ------------------------------------------------------MANIQG	6
ph065 ------------------------------------------------------MANMQG	6
ph702 ------------------------------------------------------MASMTG	6
ph130 ------------------------------------------------------MA-KVI	5
ph334 ------------------------------------------------------MA-NVP	5
ph051 ------------------------------------------------------MANATG	6
ph482 ------------------------------------------------------MATINN	6
ph499 ------------------------------------------------------MANMSG	6
ph623 ------------------------------------------------------MANMTG	6
ph199 ------------------------------------------------------------	0
ph353 ------------------------------------------------------------	0
ph314 ------------------------------------TESYDIINA-------II-----N	27
ph150 ------------------------------------TESYDIVNA-------IR-----N	26
ph207 ------------------------------------TESYDIINA-------IR-----N	26
ph618 ------------------------------------TESYDIINA-------IR-----N	26
ph119 -------------------K----------------------------------------	4
ph274 -------------------G----------------------------------------	9
ph589 -------------------G----------------------------------------	9
ph169 -------------------E----------------------------------------	13
ph341 -------------------E----------------------------------------	16
ph613 -------------------E----------------------------------------	16
ph305 -------------------E----------------------------------------	16
ph501 -------------------E----------------------------------------	16
ph191 -------------------V----------------------------------------	13
ph106 -------------------K----------------------------------------	11
ph123 -------------------K----------------------------------------	10
ph643 -------------------K----------------------------------------	10
ph171 -------------------K----------------------------------------	11
ph565 -------------------E----------------------------------------	11
ph316 -------------------K----------------------------------------	11
ph350 -------------------K----------------------------------------	11
ph358 -------------------K----------------------------------------	11
ph524 -------------------K----------------------------------------	11
ph378 -------------------E----------------------------------------	5
ph566 -------------------E----------------------------------------	5
ph414 -------------------N----------------------------------------	6
ph518 -------------------N----------------------------------------	6
ph017 -------------------N----------------------------------------	6
ph087 -------------------N----------------------------------------	6
ph254 -------------------N----------------------------------------	6
ph278 -------------------N----------------------------------------	6
ph315 -------------------N----------------------------------------	6
ph321 -------------------N----------------------------------------	6
ph352 -------------------N----------------------------------------	6
ph102 -------------------N----------------------------------------	6
ph162 -------------------K----------------------------------------	6
ph173 -------------------K----------------------------------------	6
ph302 -------------------K----------------------------------------	6
ph375 -------------------K----------------------------------------	6
ph620 -------------------K----------------------------------------	6
ph405 -------------------K----------------------------------------	6
ph158 ------------------------------------------------------------	5
ph298 ------------------------------------------------------------	5
ph473 ------------------------------------------------------------	5
ph052 -------------------T----------------------------------------	2
ph635 -------------------T----------------------------------------	2
ph388 -------------------T----------------------------------------	2
ph046 -----------------------------------------------------------D	6
ph666 -----------------------------------------------------------D	6
ph058 -----------------------------------------------------------E	6
ph401 -----------------------------------------------------------E	6
ph634 ------------------------------------------------------------	0
ph259 ------------------------------------------------------------	0
ph348 ------------------------------------------------------------	0
ph495 ------------------------------------------------------------	0
ph295 ------------------------------------------------------------	0
ph403 ------------------------------------------------------------	0
ph429 ------------------------------------------------------------	8
ph710 ------------------------------------------------------------	13
ph708 ------------------------------------------------------------	17
ph153 ------------------------------------------------------------	17
ph556 ------------------------------------------------------------	17
ph104 ------------------------------------------------------MEK---	3
ph289 -------------------N-------------------------------AFSMEK---	18
ph317 -------------------N-------------------------------AFSMEK---	18
ph535 ------------------------------------------------------MEK---	3
ph114 ------------------------------------------------------------	8
ph186 ------------------------------------------------------------	4
ph377 ------------------------------------------------------------	4
ph417 ------------------------------------------------------------	4
ph595 ------------------------------------------------------------	4
ph120 ------------------------------------------------------------	4
ph192 ------------------------------------------------------------	4
ph178 ------------------------------------------------------------	4
ph283 ------------------------------------------------------------	4
ph238 ------------------------------------------------------------	4
ph318 ------------------------------------------------------------	4
ph048 ------------------------------------------------------------	4
ph194 ------------------------------------------------------------	4
ph005 ------------------------------------------------------------	4
ph002 ------------------------------------------------------------	4
ph188 ------------------------------------------------------------	4
ph149 ------------------------------------------------------------	4
ph575 ------------------------------------------------------------	4
ph233 ------------------------------------------------------------	4
ph596 ------------------------------------------------------------	4
ph099 ------------------------------------------------------------	4
ph176 ------------------------------------------------------------	4
ph410 ---------------------------------------------------------MLT	3
ph304 ---------------------------------------------------------MLT	3
ph545 ---------------------------------------------------------MLT	3
ph015 ------------------------------------------------------MRPIPS	6
ph187 ------------------------------------------------------MRPIPS	6
ph043 ------------------------------------------------------MANTRS	6
ph103 ------------------------------------------------------MANTRS	6
ph252 ------------------------------------------------------------	0
ph354 ------------------------------------------------------------	0
ph129 ---------------------------------------------------------MKN	3
ph193 ------------------------------------------------------------	0
ph366 ------------------------------------------------------------	0
ph202 ---------------------------------------------------------MAI	3
ph525 ------------------------------------------------------MADMKQ	6
ph225 ------------------------------------------------------MT--IN	4
ph325 ------------------------------------------------------MT--IN	4
ph537 ------------------------------------------------------MT--IN	4
ph036 ------------------------------------------------------MT--IK	4
ph157 ------------------------------------------------------MT--IK	4
ph588 ------------------------------------------------------------	7
ph035 ------------------------------------------------------------	5
ph270 ------------------------------------------------------------	5
ph599 ------------------------------------------------------------	5
ph587 ------------------------------------------------------------	5
ph540 ------------------------------------------------------------	6
ph086 ------------------------------------------------------------	0
ph430 ------------------------------------------------------------	0
ph479 ------------------------------------------------------------	0
ph164 ------------------------------------------------------------	0
ph433 ------------------------------------------------------------	0
ph424 -------M----QGAGFGIGS---------------------------------------	17
ph226 -------Q----GGQGFGTAT---------------------------------------	17
ph543 -------N----GVNGFGNGS---------------------------------------	14
ph089 -------A----AGQTFSLDT------------------YNKAKTE--------------	33
ph441 -------D----RAVAFDTNK------------------EDILNEN--------------	35
ph483 ------------------------------------------------------------	0
ph546 ------------------------------------------------------------	0
ph559 ------------------------------------------------------------	0
ph526 ------------------------------------------------------------	0
ph100 ------------------------------------------------------------	0
ph054 ------------------------------------------------------------	0
ph509 ------------------------------------------------------------	0
ph124 ------------------------------------------------------------	0
ph609 ------------------------------------------------------------	0
ph280 ------------------------------------------------------------	0
ph115 ------------------------------------------------------------	0
ph329 ------------------------------------------------------------	0
ph451 ------------------------------------------------------------	0
ph597 ------------------------------------------------------------	0
ph093 ------------------ESKWVAVKE----------KLVEGL----QGTRKSVMETVLD	34
ph357 ------------------ESKWVAVKE----------KLVEGL----QGTRKSVMETVLD	34
ph231 ------------------ESQWAATKE----------RITEGL----KGSRKRVMDITMD	35
ph652 ------------------SKKWKSVID---------TQDARPIAE-HDLGTRYGMARMLE	44
ph081 ------------------ESTKEKFIT---------SNLYPNLN----ESEKNIMRTVLE	37
ph083 ------------------ESTKEKFIT---------SNLYPNLN----ESEKNIMRTVLE	37
ph488 ------------------ESTKEKFIT---------SNLYPNLN----ESEKNIMRTVLE	37
ph507 ------------------ESTKEKFIT---------SNLYPNLN----ESEKNIMRTVLE	37
ph485 ------------------------------------------------------MSTLLS	6
ph303 ------------------NEKVESYIK---------DSRYAALN----ESEAVLMSTLLS	36
ph568 ------------------NEKVESYIK---------DSRYAALN----ESEAVLMSTLLS	36
ph614 ------------------------------------------------------------	0
ph172 ------------------------------------------------------------	0
ph583 ------------------------------------------------------------	0
ph514 ------------------------------------------------------------	0
ph571 ------------------------------------------------------------	0
ph220 ------------------------------------MELQSYLKSN--------------	10
ph068 ------------------------------------MELQSYLKSN--------------	10
ph020 ------------------------------------MELQSYLKSN--------------	10
ph418 ------------------------------------MELQSYLKSN--------------	10
ph072 ------------------------------------MELQSYLKSN--------------	10
ph538 ------------------------------------MELQSYLKSN--------------	10
ph250 -------------------------------------MGIEFLSTS--------------	9
ph113 -------------------------------------MGIEFLSTS--------------	9
ph667 -------------------------------------MGIEFLSTS--------------	9
ph000 -------------------------------------MGIEFLSTS--------------	9
ph011 -------------------------------------MGIEFLSTS--------------	9
ph359 -------------------------------------MGIEFLSTS--------------	9
ph662 ------------------AAVKKQLDEKRSALPAMKTELRSLLEGEDSEENL--------	41
ph361 ------------------AAVKKQLDEKRSALPAMKTELRSLLEGEDSEENL--------	41
ph085 ------------------AAVKKQLDEKRSALPAMKTELRSLLEGEDSEENL--------	41
ph236 ------------------AAVKKQLDEKRSALPAMKTELRSLLEGEDSEENL--------	41
ph445 ------------------AAVKKQLDEKRSALPAMKTELRSLLEGEDSEENL--------	41
ph466 ------------------AAVKKQLDEKRSALPAMKTELRSLLEGEDSEENL--------	41
ph292 ------------------AAVKKQLDEKRSALPAMKTELRSLLEGEDSEENL--------	41
ph553 ------------------AAVKKQLDEKRSALPAMKTELRSLLEGEDSEENL--------	41
ph420 ------------------GDLVDDIKDLTAA---QKAEAARKLKVEQEAAEAARMQKMVD	56
ph715 ------------------GDLAKSLEGLTAA---QKAQEAERMRKEQEEKELARMNDLVS	53
ph625 ------------------GDLAKSLEGLTAA---QKAAEAKRLREEQEEKELARMNDLVS	53
ph235 ------------------GDLAKSLEGLTAA---QKAAEAERMRKEQEEKELARMNDLVS	53
ph570 ------------------GDLAKSLEGLTAA---QKAAEAERMRKEQEEKELARMNDLVS	53
ph601 ------------------------------------------------------MADDFL	6
ph515 ------------------------------------------------------MADDFL	6
ph548 ------------------------------------------------------MVDDFL	6
ph586 ------------------------------------------------------MSEAQL	6
ph576 ---------------------------------------------------------MVL	3
ph660 ---------------------------------------------------------MVL	3
ph088 ------------------------------------------------------------	0
ph338 ------------------------------------------------------------	0
ph496 ------------------------------------------------------------	0
ph108 ------------------------------------------------------------	0
ph449 ------------------------------------------------------------	0
ph077 ------------------------------------------------------------	0
ph481 ------------------------------------------------------------	0
ph663 ------------------------------------------------------------	0
ph552 ------------------------------------------------------------	0
ph465 ------------------------------------------------------------	2
ph659 ------------------------------------------------------------	2
ph591 ------------------------------------------------------------	0
ph658 ------------------------------------------------------------	0
ph542 ------------------------------------------------------------	2
ph606 ------------------------------------------------------------	2
ph126 ------------------------------------------------------------	6
ph320 ------------------------------------------------------------	6
ph276 ------------------------------------------------------------	3
ph003 ------------------------------------------------------------	3
ph307 ------------------------------------------------------------	0
ph239 ------------------------------------------------------------	3
ph409 ------------------------------------------------------------	3
ph370 ------------------------------------------------------------	0
ph069 ------------------------------------------------------------	3
ph181 ------------------------------------------------------------	0
ph216 ------------------------------------------------------------	0
ph413 ------------------------------------------------------------	0
ph641 ------------------------------------------------------------	0
ph313 ------------------------------------------------------------	0
ph661 ------------------------------------------------------------	0
ph110 ------------------------------------------------------------	0
ph706 ------------------------------------------------------------	0
ph450 ------------------------------------------------------------	0
ph159 ------------------------------------------------------------	0
ph267 ------------------------------------------------------------	0
ph337 ------------------------------------------------------------	0
ph498 ------------------------------------------------------------	0
ph637 GRTLEGYAAV--FDQDTEINSWEGRFTERIAKGAFKK--------------T-----LRE	59
ph154 ------------------------------------------------------------	0
ph232 ------------------------------------------------------------	0
ph431 ------------------------------------------------------------	0
ph182 ------------------------------------------------------------	0
ph412 ------------------------------------------------------------	0
ph438 ------------------------------------------------------------	0
ph455 ------------------------------------------------------------	0
ph534 ------------------------------------------------------------	0
ph655 ------------------------------------------------------------	0
ph044 ------------------------------------------------------------	0
ph508 ------------------------------------------------------------	0
ph389 ------------------------------------------------------------	0
ph326 ------------------------------------------------------------	5
ph577 ------------------------------------------------------------	1
ph612 ------------------------------------------------------------	1
ph574 ------------------------------------------------------------	1
ph190 ------------------------------------------------------------	1
ph273 ------------------------------------------------------------	1
ph516 ------------------------------------------------------------	1
ph060 ------------------------------------------------------------	0
ph444 ------------------------------------------------------------	5
ph390 ------------------------------------------------------------	4
ph506 ------------------------------------------------------------	2
ph029 ------------------------------------------------------------	2
ph610 ------------------------------------------------------------	2
ph122 ------------------------------------------------------------	0
ph615 ------------------------------------------------------------	0
ph156 ------------------------------------------------------------	0
ph211 ------------------------------------------------------------	0
ph573 ------------------------------------------------------------	0
ph131 ------------------------------------------------------------	0
ph368 ------------------------------------------------------------	0
ph582 ------------------------------------------------------------	0
ph463 ------------------------------------------------------------	0
ph021 ------------------------------------------------------------	0
ph028 ------------------------------------------------------------	0
ph374 ------------------------------------------------------------	0
ph213 ------------------------------------------------------------	0
ph598 ------------------------------------------------------------	0
ph474 ------------------------------------------------------------	0
ph541 ------------------------------------------------------------	0
ph408 KRTVELAFSS-----EIEVERWYGIEILDHSPE------------------SVRLDRLRD	80
ph590 ARTVELAFSS-----EYEGMRWFGIEILDHSPA------------------SVRMERIQD	87
ph144 ------------------------------------------------------------	0
ph629 ------------------------------------------------------------	0
ph166 ------------------------------------------------------------	0
ph006 ------------------------------------------------------------	0
ph622 ------------------------------------------------------------	0
ph387 ------------------------------------------------------------	0
ph611 ------------------------------------------------------------	0
ph306 ------------------------------------------------------------	0
ph557 ------------------------------------------------------------	0
ph723 ------------------------------------------------------------	0
ph151 ------------------------------------------------------------	0
ph490 ------------------------------------------------------------	0
ph265 ------------------------------------------------------------	0
ph229 ------------------------------------------------------------	0
ph398 ------------------------------------------------------------	0
ph012 ------------------------------------------------------------	0
ph649 ------------------------------------------------------------	0
ph592 ------------------------------------------------------------	0
ph310 ------------------------------------------------------------	0
ph349 ------------------------------------------------------------	0
ph494 ------------------------------------------------------------	0
ph075 ------------------------------------------------------------	0
ph328 ------------------------------------------------------------	0
ph275 ------------------------------------------------------------	0
ph367 ------------------------------------------------------------	0
ph392 ------------------------------------------------------------	0
ph459 ------------------------------------------------------------	0
ph137 ------------------------------------------------------------	0
ph339 ------------------------------------------------------------	0
ph312 ------------------------------------------------------------	0
ph530 ------------------------------------------------------------	0
ph645 ------------------------------------------------------------	0
ph177 ------------------------------------------------------------	0
ph638 ------------------------------------------------------------	0
ph503 ------------------------------------------------------------	0
ph228 ------------------------------------------------------------	0
ph018 ------------------------------------------------------------	0
ph057 ------------------------------------------------------------	0
ph105 ------------------------------------------------------------	0
ph411 ------------------------------------------------------------	0
ph536 ------------------------------------------------------------	0
ph301 ------------------------------------------------------------	0
ph197 ------------------------------------------------------------	0
ph558 ------------------------------------------------------------	0
ph701 ---------------VT-----------------------------------------RD	9
ph138 ------------------------------------------------------------	0
ph416 ------------------------------------------------------------	0
ph218 ------------------------------------------------------------	0
ph504 ------------------------------------------------------------	0
ph180 ----------------------------MPD---FN------------------------	5
ph037 ---------------PTTKEIQEAVAAIADK---FN------------------------	43
ph142 ---------------PTTKEIQEAVAAIADK---FN------------------------	43
ph183 ------------------FDTRTMIPMLQEM---KP------------------------	20
ph140 ------------------YTTAQLLAANEQK---FK------------------------	18
ph452 ------------------YTTAQLLAANEQK---FK------------------------	18
ph019 ------------------YTTAQLLAVNEKK---FK------------------------	18
ph257 ------------------YTTAQLLAVNEKK---FK------------------------	18
ph045 ---------------------------------------------------LVDPKVSAS	15
ph062 ---------------------------------------------------LTNVAVSAS	15
ph707 ---------------------------------------------------LTNVAVSAS	15
ph617 ---------------DLPKEVKDKLPKLSLNSTQK------------EFSEAIEFVKSID	66
ph700 -----------------------------------------------MADETTNVAGAIV	13
ph134 --------------------------------QST------------KNETALLVAKSAK	19
ph520 --------------------------------ITK------------KNETALLVAKSAK	20
ph221 ------------------------------------------------------------	1
ph457 ------------------------------------------------------------	1
ph480 ------------------------------------------------------------	0
ph324 ------------------------------------------------------------	3
ph205 ------------------------------------------------------------	0
ph425 ------------------------------------------------------------	0
ph294 ------------------------------------------------------------	0
ph331 ------------------------------------------------------------	0
ph155 ------------------------------------------------------------	0
ph396 ------------------------------------------------------------	0
ph277 ------------------------------------------------------------	10
ph293 ------------------------------------------------------------	0
ph297 ------------------------------------------------------------	0
ph227 ---------------ER----GETLAEADANKLALNE---------EETQILESFAKMME	60
ph038 ---------------EL--PYRDSIPMAEAGQKSFAG----------IGQALAS------	49
ph091 ---------------EL--PYRDSIPMAEAGQKSFAG----------IGQALAS------	49
ph092 ---------------EL--PYRDSIPMAEAGQKSFAG----------IGQALAS------	49
ph539 ---------------PK--DLGNSFPSYE------------------EALRLNL------	36
ph034 ---------------SA--DYQADIPVLEGARI--NH----------ATVPYQD------	55
ph286 ---------------RY--DYQTMVPEATKANI--QE----------TIAGIMS------	46
ph308 ---------------KTSQTVKTALKDVSLDDM--EL----------VFNTLTG------	44
ph646 ---------------TS--ETKKVLEGVNLADG--RA----------VSEHLFN------	42
ph714 ------------------------------------------------------------	0
ph603 ------------------------------------------------------------	0
ph718 -------------------------TRIN-------------------------------	9
ph203 ------------------------------------------------------------	0
ph602 ------------------------------------------------------------	0
ph607 ------------------------------------------------------------	0
ph510 ------------------------------------------------------------	0
ph026 ------------------------------------------------------------	0
ph432 ------------------------------------------------------------	0
ph461 ------------------------------------------------------------	0
ph209 -------------------------PAQS-------------------------------	13
ph628 ------------------------------------------------------------	0
ph219 ------------------------------------------------------------	0
ph654 ------------------------------------------------------------	0
ph468 ------------------------------------------------------------	28
ph435 ------------------------------------------------------------	4
ph705 ------------------------------------------------------------	4
ph330 ------------------------------------------------------------	0
ph423 ------------------------------------------------------------	0
ph513 ARTVELAASS-----EYPVPRWFGREILDHSPG------------------AIRMGRLKN	70
ph549 -----MSATS-----EYPVQRWFGMEVLDHSQG------------------AIDWSRMRS	32
ph309 QRIID----------------------LSVDPN------------------ADK-----D	40
ph132 QATNKRI-----------------------------------------------------	35
ph222 ERTVEVVFTTGQSGKRFDWDIGYYLEELVITPE------------------AIRSERLDK	80
ph373 ------------------------------------------------------------	0
ph446 ------------------------------------------------------------	0
ph001 ------------------------------------------------------------	0
ph007 ------------------------------------------------------------	0
ph665 -----------M--GNATTASDEYIRR--------------------------------L	15
ph299 ------------------MTREEYFKK--------------------------------R	10
ph486 ------------------MNKKALIEK--------------------------------K	10
ph636 ------------------MELKELREQ--------------------------------R	10
ph189 ------------------------------------------------------------	0
ph415 ------------------MAIKNLDEA---------------------------------	9
ph319 --------------------MNNLDNN---------------------------------	7
ph650 --------------------MNNLDKK---------------------------------	7
ph528 R-----GTAGPT--LTHSQSIKRLDEI---------------------------------	33
ph101 -------DTGPT--LTYSQARNRADEV---------------------------------	53
ph344 H-----KDDAPT--LTYSQARNRADEV---------------------------------	55
ph630 -----------------MADVKDVEQV---------------------------------	10
ph042 ----------------MAVDIKDVEQV---------------------------------	11
ph240 ----------------MAVDIKDVEQV---------------------------------	11
ph322 ----------------MAVDIKDVEQV---------------------------------	11
ph025 ------------------MSLTDLQEK--------------------------------R	10
ph170 ------------------MSLTDLQEK--------------------------------R	10
ph664 ------------------MSLTDLQEK--------------------------------R	10
ph327 ------------------MSLTDLQEK--------------------------------R	10
ph090 ------------------MKLHELKQK--------------------------------R	10
ph261 ----------------MAIAIQALRER--------------------------------R	12
ph720 F-----SQTLKES-----------------------------------------------	24
ph116 ------------------------------------------------------------	5
ph323 ------------------------------------------------------------	4
ph362 Y-----DRDLAAKGLTVDIPIPSAVPT---------------------------------	55
ph642 ------------------------------------------------------------	3
ph039 ------------------------------------------------------------	12
ph511 ------------------------------------------------------------	14
ph163 ------------------------------------------------------------	14
ph111 ------------------------------------------------------------	14
ph242 ------------------------------------------------------------	14
ph621 ------------------------------------------------------------	14
ph264 ------------------------------------------------------------	3
ph711 ------------------------------------------------------------	3
ph204 ------------------------------------------------------------	13
ph704 ------------------------------------------------------------	10
ph055 ------------------------------------------------------------	10
ph084 ------------------------------------------------------------	10
ph200 ------------------------------------------------------------	13
ph224 ------------------------------------------------------------	10
ph627 ------------------------------------------------------------	10
ph022 ------------------H------TR---------------------------------	16
ph527 ------------------V------TR---------------------------------	16
ph206 -------------------------VN---------------------------------	12
ph555 -------------------------VL---------------------------------	11
ph184 --------------------NEEVRNKWKPILEG--VDADGDSLGLG-----PALTGAKA	38
ph716 --------------------TEEIKSKWAPVIEH--D-------KYA-----PIKDAHRA	28
ph717 --------------------TEEIKSKWAPVIEH--D-------KYA-----PIKDAHRA	28
ph050 --------------------AEHLQEKWSPVLNN--E-------AAN-----PIADRYKK	29
ph472 ------------------------------------------------------------	0
ph624 --------------------LRSLQEKWAPVLDH--E-------SLP-----EIGDTHKR	29
ph013 --------------------LNQLQEKWAPVLNH--E-------SLP-----EIDDAHKR	28
ph653 --------------------LNQLQEKWAPVLNH--D-------SLP-----EIEDSHKR	28
ph448 --------------------IQQLQEKWAPVLNH--E-------SVP-----EIKDSYKK	28
ph517 --------------------IKQLQEKWAPVLNH--E-------ALP-----EIDDSHKR	28
ph271 --------------------LQQLQEKWAPVLSH--E-------SLP-----EITDTHKR	28
ph397 --------------------LRQLQEKWAPVLNH--D-------ALP-----EIQDSHKR	28
ph475 --------------------IQQLQEKWAPVLNH--D-------ALP-----EIKDSHKR	28
ph223 --------------------FQNLQEKWAPVLEH--D-------SLP-----EIGDSYKK	28
ph082 --------------------LQQLQEKWAPVLNH--E-------SLP-----EIEDTHKR	28
ph363 --------------------LQHLQEKWAPVLNH--D-------SLP-----EIADSHKR	32
ph152 --------------------AESLQKKWAPVLSH--D-------GLP-----EIKDNYRK	29
ph554 --------------------AENLQEKWAPVLNH--E-------GLN-----DIKDPYRK	29
ph505 --------------------YQQLTEKWAPLLDH--E-------GSD-----PIKDAHRR	32
ph422 --------------------SEQLQEKWAPLLNY--E-------GLD-----KISDPHRR	29
ph467 --------------------SEYLQEKWAPILDY--D-------GLD-----PIKDSHRR	31
ph336 --------------------KKSLLKKWQPLVES--E-------GMP-----AIASMQRK	28
ph266 --------------------KKSLLKKWQPLVES--E-------GMP-----AIASMKRK	28
ph458 --------------------KKSLLKKWQPLVEN--E-------GMP-----AIASMKRK	28
ph569 --------------------KANLIAKWKPLLEK--E-------GAP-----EIASLKRK	28
ph600 --------------------KTAIIAKWKPLLEK--E-------GMP-----EIATMKRK	28
ph040 ---------------------MNLTEKWKDLLEAEGA-------DMP-----EIATATKQ	27
ph117 ---------------------MNLTEKWKDLLEAEGA-------DMP-----EIATATKQ	27
ph469 ---------------------MNLTEKWKELLEADGA-------EMP-----EIATATKQ	27
ph340 ---------------------MNLTEKWKELLEADGA-------EMP-----EIATATKQ	27
ph381 --------------------KAQLVKDWSKLLEA--E-------GAP-----EIIE-GKE	30
ph440 --------------------TKEILNKWTPLLEG--E-------GLP-----EIAGKNKQ	30
ph245 --------------------NKEILNKWTPLLEG--E-------GLP-----EIAGKNKQ	30
ph260 --------------------NKEILNKWTPLLEG--E-------GLP-----EIAGKNKQ	30
ph248 --------------------TKELMEKWSPLLEN--E-------KLP-----EIATASKQ	29
ph288 --------------------TKELMEKWSPLLEN--E-------KLP-----EIATASKQ	29
ph185 --------------------TKELMEKWSPLLEN--E-------KLP-----EIATASKQ	29
ph369 --------------------TKELMEKWSPLLEN--E-------KLP-----EIATASKQ	29
ph168 --------------------KNELMEKWNDLLESQ-E-------GLP-----DIATKSKK	30
ph419 --------------------KNELMEKWNDLLESQ-E-------GLP-----DIATKSKK	30
ph135 --------------------KNELMEKWNDLLESQ-E-------GLP-----DIATKSKK	30
ph395 --------------------KNELMEKWNDLLESQ-E-------GLP-----DIATKSKK	30
ph165 --------------------KNELMEKWNDLLESQ-E-------GLP-----DIATKSKK	30
ph133 --------------------KNELMEKWNDLLESQ-E-------GLP-----DIATKSKK	30
ph167 --------------------KNELMEKWNDLLESQ-E-------GLP-----DIATKSKK	30
ph428 --------------------KSELLNKWTPLLEA--E-------ELP-----EIVGASKR	31
ph053 --------------------SDLMVENWTPLIEA--E-------GLP-----EISK-DKY	33
ph198 --------------------SEKLIAKWVPLLEA--E-------GLP-----EIDQ-SKH	52
ph656 --------------------NKALLEDWKNLLEA--E-------GTP-----EIPQ-GKE	31
ph127 --------------------SKELMEKWKPLLEN--E-------KLP-----EILTAGKQ	32
ph493 --------------------KAQLVADWKPLLEA--E-------GAP-----EIAQ-GKH	32
ph096 --------------------KAQLVDKWKELLEG--E-------GLP-----EIAN-SKQ	31
ph208 --------------------KAQLVDKWKELLEG--E-------GLP-----EIAN-SKQ	31
ph376 --------------------KAQLVDKWKELLEG--E-------GLP-----EIAN-SKQ	31
ph380 --------------------KAQLVDKWKELLEG--E-------GLP-----EIAN-SKQ	31
ph399 --------------------KAELLNKWKPLLEG--E-------GLP-----EIAN-SKQ	30
ph016 --------------------KAELLNKWKPLLEG--E-------GLP-----EIAN-SKQ	30
ph279 --------------------KAELLNKWKPLLEG--E-------GLP-----EIAN-SKQ	30
ph406 --------------------KAELLNKWKPLLEG--E-------GLP-----EIAN-SKQ	30
ph078 --------------------KAELLNKWKPLLEG--E-------GLP-----EIAN-SKQ	30
ph268 --------------------KAELLNKWKPLLEG--E-------GLP-----EIAN-SKQ	30
ph443 --------------------KAELLNKWKPLLEG--E-------GLP-----EIAN-SKQ	30
ph009 --------------------KAELLNKWKPLLEG--E-------GLP-----EIAN-SKQ	30
ph136 --------------------KAELLNKWKPLLEG--E-------GLP-----EIAN-SKQ	30
ph243 --------------------KAELLNKWKPLLEG--E-------GLP-----EIAN-SKQ	30
ph258 --------------------KAELLNKWKPLLEG--E-------GLP-----EIAN-SKQ	30
ph533 --------------------KAELLNKWKPLLEG--E-------GLP-----EIAN-SKQ	30
ph174 --------------------KAELLNKWKPLLEG--E-------GLP-----EIAN-SKQ	30
ph141 --------------------KAELLNKWKPLLEG--E-------GLP-----EIAN-SKQ	30
ph437 ------------------------------------------------------------	0
ph385 --------------------KAELLNKWKPLLEG--E-------GLP-----EIAN-SKQ	30
ph484 --------------------KAELLNKWKPLLEG--E-------GLP-----EIAN-SKQ	30
ph094 --------------------KNALVQKWSALLEN--E-------ALP-----EIVGASKQ	28
ph464 --------------------KNALVQKWSALLEN--E-------ALP-----EIVGASKQ	28
ph393 --------------------KNALVQKWSALLEN--E-------ALP-----EIVGASKQ	28
ph300 --------------------KNALVQKWSALLEN--E-------ALP-----EIVGASKQ	28
ph454 --------------------KNALVQKWSALLEN--E-------ALP-----EIVGASKQ	28
ph247 --------------------INPLVEKWTPLLEN--E-------ALP-----EIVGAGKK	29
ph578 --------------------INPLVEKWTPLLEN--E-------ALP-----EIVGAGKK	29
ph651 --------------------KNELVEKWQPLLEN--E-------DLP-----EIVGASKK	28
ph146 --------------------KNKLVEKWQPLLEN--E-------ELP-----EIVGASKK	28
ph462 --------------------KNKLVEKWQPLLEN--E-------ELP-----EIVGASKK	28
ph594 --------------------KNQLVEKWQPLLEN--E-------ELP-----EIVGASKK	28
ph551 ------------------------------------------------------------	5
ph056 ------------------------------------------------------------	5
ph249 ------------------------------------------------------------	5
ph364 ------------------------------------------------------------	5
ph564 ------------------------------------------------------------	5
ph604 ------------------------------------------------------------	5
ph201 ------------------------------------------------------------	5
ph402 ------------------------------------------------------------	5
ph343 ------------------------------------------------------------	5
ph355 ------------------------------------------------------------	5
ph262 ------------------------------------------------------------	5
ph489 ------------------------------------------------------------	5
ph391 ------------------------------------------------------------	5
ph031 ------------------------------------------------------------	5
ph332 ------------------------------------------------------------	5
ph421 ------------------------------------------------------------	5
ph668 ------------------------------------------------------------	5
ph175 ------------------------------------------------------------	5
ph365 ------------------------------------------------------------	5
ph161 GQI---------------------------------------------------VTLAVD	14
ph255 GQI---------------------------------------------------VTLAVD	14
ph251 GQI---------------------------------------------------VTLAVD	14
ph626 GQI---------------------------------------------------VTLAVD	14
ph041 GQI---------------------------------------------------VTLAVD	14
ph097 GQI---------------------------------------------------VTLAVD	14
ph179 GQI---------------------------------------------------VTLAVD	14
ph342 GQI---------------------------------------------------VTLAVD	14
ph281 ----------R-------------------------------------------------	12
ph379 ----------R-------------------------------------------------	12
ph394 ----------R-------------------------------------------------	12
ph125 ----------R-------------------------------------------------	12
ph061 ----------R-------------------------------------------------	12
ph107 ----------R-------------------------------------------------	12
ph519 ----------R-------------------------------------------------	12
ph572 ----------R-------------------------------------------------	12
ph014 ----------R-------------------------------------------------	12
ph064 ----------R-------------------------------------------------	12
ph291 ----------R-------------------------------------------------	12
ph371 ----------R-------------------------------------------------	12
ph439 ----------R-------------------------------------------------	12
ph442 ----------R-------------------------------------------------	12
ph160 ----------------------IIT----------------------------------P	6
ph631 ----------------------IIT----------------------------------P	6
ph383 ----------------------IIT----------------------------------P	6
ph512 ----------------------IIT----------------------------------P	6
ph487 ----------------------IIT----------------------------------P	6
ph522 ----------------------IIT----------------------------------P	6
ph427 ------------------------------------------------------------	0
ph491 ------------------------------------------------------------	0
ph579 ------------------------------------------------------------	0
ph285 ------------------------------------------------------------	0
ph619 ------------------------------------------------------------	0
ph071 ------------------------------------------------------------	0
ph471 ------------------------------------------------------------	0
ph195 ------------------------------------------------------------	0
ph434 ------------------------------------------------------------	0
ph632 ------------------------------------------------------------	0
ph230 ------------------------------------------------------------	0
ph118 ------------------------------------------------------------	0
ph263 ------------------------------------------------------------	0
ph347 ------------------------------------------------------------	0
ph095 ------------------------------------------------------------	0
ph345 ------------------------------------------------------------	0
ph426 ------------------------------------------------------------	0
ph585 ------------------------------------------------------------	0
ph639 ------------------------------------------------------------	0
ph196 ------------------------------------------------------------	0
ph470 ------------------------------------------------------------	0
ph580 ------------------------------------------------------------	0
ph640 ------------------------------------------------------------	0
ph139 ------------------------------------------------------------	0
ph605 ------------------------------------------------------------	0
ph049 ------------------------------------------------------------	0
ph080 ------------------------------------------------------------	0
ph529 ------------------------------------------------------------	0
ph447 ------------------------------------------------------------	0
ph023 ------------------------------------------------------------	0
ph386 ------------------------------------------------------------	0
ph703 -D------------------LEI-------------------------------------	11
ph121 ------------------------------------------------------------	0
ph272 -----------------ELQVKIMGPNWTPSSKELVTLEKVG-AKV--------SKLTLP	56
ph356 ------------------------------------------------------------	0
ph073 DNE---------------------------------------------------------	9
ph500 DNE---------------------------------------------------------	9
ph567 ------------------------------------------------------------	0
ph237 ADV-----------------ATLIQDAYAADFLS--------------------------	23
ph477 SEV-----------------ATLIQEAYANDLLA--------------------------	23
ph217 SEV-----------------ATLIQEAYANDLLA--------------------------	23
ph244 SEV-----------------ATLIQEAYANDLLA--------------------------	23
ph346 SEV-----------------ATLIQEAYANDLLA--------------------------	23
ph436 SEV-----------------ATLIQEAYANDLLA--------------------------	23
ph497 SEV-----------------ATLIQEAYANDLLA--------------------------	23
ph544 SEV-----------------ATLIQEAYANDLLA--------------------------	23
ph644 SEV-----------------ATLIQEAYANDLLA--------------------------	23
ph253 SEV-----------------ATLIQEAYANDLLA--------------------------	23
ph032 NDV-----------------ATLIQEAYADTLLA--------------------------	23
ph067 AEV-----------------ASLIQEAYSDTLLA--------------------------	23
ph112 AEV-----------------ATLIQDAYSDTLLA--------------------------	23
ph145 AEV-----------------ASLIQEAYSDTLLA--------------------------	23
ph033 QLV-----------------TEKMRQDWAPVLDNKDEYKS--------------KALSRR	33
ph008 KLV-----------------TEEMRTQWLPVLEKKSEQ-I--------------QPLTAE	31
ph148 KLV-----------------TEQMRETWLPVLNEESKS-I--------------QPLSAE	34
ph532 KLV-----------------TEEMRKQWLPVLQKESEA-I--------------QPLSAE	31
ph246 KLV-----------------TEEMRKQWLPVLQKESEA-I--------------QPLSAE	31
ph584 KLV-----------------TEEMRKQWLPVLQKESEA-I--------------QPLSAE	31
ph290 KLV-----------------TEEMRKQWLPVLQKESEA-I--------------QPLSAE	31
ph010 KLV-----------------TEEMRKQWLPVLQKESEA-I--------------QPLSAE	31
ph147 KLV-----------------TEEMRKQWLPVLQKESDA-I--------------QPLSAE	31
ph269 KLV-----------------TEEMRKQWLPVLQKESEA-I--------------QPLSAE	31
ph030 KLV-----------------TEEMRKEWLPVLQKESEQ-I--------------QPLSAE	31
ph456 KLV-----------------TEQMREQWLPVLQKESES-I--------------QPLSAE	31
ph070 ------------------------------------------------------------	0
ph212 ------------------------------------------------------------	0
ph478 ------------------------------------------------------------	0
ph657 ------------------------------------------------------------	0
ph407 ------------------------------------------------------------	23
ph648 ------------------------------------------------------------	24
ph400 GQK-IGTNQGKG----------QS-------------------------------GGDAL	23
ph234 GQQ-IGTNQGKG----------QS-------------------------------AADKL	24
ph065 GQQ-LGTNQGKG----------AS--N----------------------------AGDKL	25
ph702 GQQ-MGTNQGKG----------VV--A----------------------------AGDKL	25
ph130 GQQ-LGKDQGKS----------VS-------------------------------NPDDL	23
ph334 GQK-IGTDQGKG----------KS-------------------------------GSDAL	23
ph051 GQQ-IGANQGKG----------QS-------------------------------AADKL	24
ph482 GTQ-QGKDQGKG----------VS-------------------------------NADKL	24
ph499 GQQ-IGKDQGKG----------QN-------------------------------AADKL	24
ph623 GQQ-IGKDQGKG----------VS-------------------------------SADKL	24
ph199 ------------------------------------------------------------	0
ph353 ------------------------------------------------------------	0
ph314 E------------------------------N-PRFSEFSTL-ANAQDVANFGIGLLADK	55
ph150 S------------------------------QGDNFKSYVPL-ATANNVAEVGAGILINQ	55
ph207 S------------------------------ATDNFKTYVPL-ANAENVAEVGAGILVNQ	55
ph618 S------------------------------ATDNFKTYVPL-ANAENVAEVGAGILVNQ	55
ph119 --L-----------------T------------------PAQ-----------------A	10
ph274 --Q-----------------V------------------S-L-----------------P	14
ph589 --Q-----------------A------------------G-L-----------------P	14
ph169 --V-----------------R------------------K-L-----------------P	18
ph341 --V-----------------M------------------K-L-----------------P	21
ph613 --V-----------------M------------------K-L-----------------P	21
ph305 --V-----------------R------------------K-L-----------------P	21
ph501 --A-----------------R------------------K-L-----------------P	21
ph191 --Q-----------------R------------------K-L-----------------P	18
ph106 --E-----------------V------------------K-L-----------------P	16
ph123 --E-----------------V------------------K-L-----------------P	15
ph643 --E-----------------V------------------K-L-----------------P	15
ph171 --E-----------------V------------------E-L-----------------P	16
ph565 --A-----------------R------------------K-L-----------------P	16
ph316 --N-----------------K------------------K-L-----------------P	16
ph350 --N-----------------K------------------K-L-----------------P	16
ph358 --N-----------------K------------------K-L-----------------P	16
ph524 --N-----------------K------------------K-L-----------------P	16
ph378 --L-----------------S------------------K-K-----------------Q	10
ph566 --L-----------------S------------------K-K-----------------Q	10
ph414 --L-----------------T------------------A-E-----------------Q	11
ph518 --L-----------------S------------------D-V-----------------Q	11
ph017 --L-----------------S------------------D-V-----------------Q	11
ph087 --L-----------------S------------------D-V-----------------Q	11
ph254 --L-----------------S------------------D-V-----------------Q	11
ph278 --L-----------------S------------------D-V-----------------Q	11
ph315 --L-----------------S------------------D-V-----------------Q	11
ph321 --L-----------------S------------------D-V-----------------Q	11
ph352 --L-----------------S------------------D-V-----------------Q	11
ph102 --L-----------------S------------------D-V-----------------Q	11
ph162 --E-----------------E------------------E-V-----------------K	11
ph173 --E-----------------E------------------E-V-----------------K	11
ph302 --E-----------------E------------------E-V-----------------K	11
ph375 --E-----------------E------------------E-V-----------------K	11
ph620 --E-----------------E------------------E-V-----------------K	11
ph405 --E-----------------E------------------E-V-----------------K	11
ph158 --K-----------------E------------------E-V-----------------K	10
ph298 --K-----------------E------------------E-V-----------------K	10
ph473 --K-----------------E------------------E-V-----------------K	10
ph052 --E-----------------K------------------K-N-----------------T	7
ph635 --E-----------------K------------------K-N-----------------T	7
ph388 --E-----------------K------------------K-N-----------------T	7
ph046 SNV-----------------SQIV-------------LKKFL-PGFMS----DL------	25
ph666 SNV-----------------SQIV-------------LKKFL-PGFMS----DL------	25
ph058 SNI-----------------SQIV-------------LKKFL-PGFMS----DI------	25
ph401 SNI-----------------SQIV-------------LKKFL-PGFMS----DI------	25
ph634 -----------------------------------------------------------M	1
ph259 ------------------------------------------------------------	0
ph348 ------------------------------------------------------------	0
ph495 ------------------------------------------------------------	0
ph295 ------------------------------------------------------------	0
ph403 ------------------------------------------------------------	0
ph429 ------------------------------------------------------------	8
ph710 ------------------------------------------------------------	13
ph708 ------------------------------------------------------------	17
ph153 ------------------------------------------------------------	17
ph556 ------------------------------------------------------------	17
ph104 ---------------------------HLEELR-------AL------------------	11
ph289 ---------------------------HLESLR-------EL------------------	26
ph317 ---------------------------HLESLR-------EL------------------	26
ph535 ---------------------------HLEELR-------AL------------------	11
ph114 ------------------------------------------------------------	8
ph186 ------------------------------------------------------------	4
ph377 ------------------------------------------------------------	4
ph417 ------------------------------------------------------------	4
ph595 ------------------------------------------------------------	4
ph120 ------------------------------------------------------------	4
ph192 ------------------------------------------------------------	4
ph178 ------------------------------------------------------------	4
ph283 ------------------------------------------------------------	4
ph238 ------------------------------------------------------------	4
ph318 ------------------------------------------------------------	4
ph048 ------------------------------------------------------------	4
ph194 ------------------------------------------------------------	4
ph005 ------------------------------------------------------------	4
ph002 ------------------------------------------------------------	4
ph188 ------------------------------------------------------------	4
ph149 ------------------------------------------------------------	4
ph575 ------------------------------------------------------------	4
ph233 ------------------------------------------------------------	4
ph596 ------------------------------------------------------------	4
ph099 ------------------------------------------------------------	4
ph176 ------------------------------------------------------------	4
ph410 NSE------------------------------------------------------KSR	9
ph304 NSE------------------------------------------------------KSR	9
ph545 NSE------------------------------------------------------KSR	9
ph015 --L------------------------------------------------------QNN	10
ph187 --L------------------------------------------------------QNN	10
ph043 YLN------------------------------------------------------DGQ	12
ph103 YLN------------------------------------------------------DGQ	12
ph252 ------------------------------------------------------------	0
ph354 ------------------------------------------------------------	0
ph129 QKL--QLDLQR-----------------------FATPILDM--------------FSQ-	23
ph193 -----------------------------------MANIAEL--------------FSQ-	10
ph366 -----------------------------------MANVLEL--------------FNQ-	10
ph202 NL----------------------------------------------------------	5
ph525 NN----------------------------------------------------------	8
ph225 LS----------------------------------------------------------	6
ph325 LS----------------------------------------------------------	6
ph537 LS----------------------------------------------------------	6
ph036 LK----------------------------------------------------------	6
ph157 LK----------------------------------------------------------	6
ph588 ------------------------------------------------------------	7
ph035 ------------------------------------------------------------	5
ph270 ------------------------------------------------------------	5
ph599 ------------------------------------------------------------	5
ph587 ------------------------------------------------------------	5
ph540 ------------------------------------------------------------	6
ph086 ------------------------------------------------------------	0
ph430 ------------------------------------------------------------	0
ph479 ------------------------------------------------------------	0
ph164 ------------------------------------------------------------	0
ph433 ------------------------------------------------------------	0
ph424 --------------------------------Q---ESVTNL------------------	24
ph226 --------------------------------Q---ADVDAL------------------	24
ph543 --------------------------------Q---ADVDAL------------------	21
ph089 -------------------Q------------E---EAVKAL-AP---------------	43
ph441 -------------------L------------P---ENVKKS-AF---------------	45
ph483 -----------------------------------------------M----IVTPASIK	9
ph546 -----------------------------------------------M----IVTPASIK	9
ph559 -----------------------------------------------M----LINKQSLS	9
ph526 -----------------------------------------------M----LINKQSLN	9
ph100 -----------------------------------------------M----LINKQSLN	9
ph054 -----------------------------------------------M----LINKQSLN	9
ph509 -----------------------------------------------M----LINKQSLN	9
ph124 -----------------------------------------------M----LINKQSLN	9
ph609 -----------------------------------------------M----LINKQSLN	9
ph280 -----------------------------------MGLIYDK------------VTASNI	13
ph115 -----------------------------------MGLIYDK------------VTASNI	13
ph329 -----------------------------------MGLIYDK------------VTASNI	13
ph451 -----------------------------------MGLIYDK------------VTASNI	13
ph597 -----------------------------------MGLIYDK------------VTASNI	13
ph093 NHR-----------------------K--------VMLTESA-TS-------GATTAGNI	55
ph357 NHR-----------------------K--------VMLTESA-TS-------GATTAGNI	55
ph231 NYR-----------------------R-------ERALFESA-TA-------GATTAGNI	57
ph652 NTA-----------------------NWLKTERGEGGMLFNE-AT-------PTTVTANV	73
ph081 NQG-----------------------K-------EVKML-----M-------ESTVTGDI	55
ph083 NQG-----------------------N-------EVKML-----M-------ESTVTGDI	55
ph488 NQG-----------------------N-------EVKML-----M-------ESTVTGDI	55
ph507 NQG-----------------------N-------EVKML-----M-------ESTVTGDI	55
ph485 NTA-----------------------L-----ASQGALV-----G-------ESVISSDI	26
ph303 NTA-----------------------L-----ASQGALV-----G-------ESVISSDI	56
ph568 NTA-----------------------L-----ASQGALV-----G-------ESVISSDI	56
ph614 ------------------------------------------------------------	0
ph172 ------------------------------------------------------------	0
ph583 ------------------------------------------------------------	0
ph514 ------------------------------------------------------------	0
ph571 ------------------------------------------------------------	0
ph220 KAV-----------------------S-------DYATLAFG-AG-------N-NGKDFQ	31
ph068 KAV-----------------------S-------DYATLAFG-AG-------N-NGQDFQ	31
ph020 KAV-----------------------S-------DYATLAFG-AG-------N-NGKDFQ	31
ph418 KAV-----------------------S-------DYATLAFG-AG-------N-NGKDFQ	31
ph072 KAV-----------------------S-------DYATLAFG-AG-------N-NGKDFQ	31
ph538 KAV-----------------------S-------DYATLAFG-AG-------N-NGKDFQ	31
ph250 KAV-----------------------E-------LYAKLAIE-TQ-------G-NVQEFG	30
ph113 KAV-----------------------E-------LYAKLALE-TQ-------G-NTETFS	30
ph667 KAV-----------------------E-------LYAKLALE-TQ-------G-NTETFS	30
ph000 KAV-----------------------E-------LYAKLALE-TQ-------G-NTETFS	30
ph011 KAV-----------------------E-------LYAKLALE-TQ-------G-NTETFS	30
ph359 KAV-----------------------E-------LYAKLALE-TQ-------G-NTETFS	30
ph662 KKA-----------------------E-------GVRAKYDK-AG-------K-EIKDLE	62
ph361 KKA-----------------------E-------GVRAKYDK-AG-------K-EIKDLE	62
ph085 KKA-----------------------E-------GVRAKYDK-AG-------K-EIKDLE	62
ph236 KKA-----------------------E-------GVRAKYDK-AG-------K-EIKDLE	62
ph445 KKA-----------------------E-------GVRAKYDK-AG-------K-EIKDLE	62
ph466 KKA-----------------------E-------GVRAKYDK-AG-------K-EIKDLE	62
ph292 KKA-----------------------E-------GVRAKYDK-AG-------K-EIKDLE	62
ph553 KKA-----------------------E-------GVRAKYDK-AG-------K-EIKDLE	62
ph420 DAT-----------------------G-------ETKSKLDA-AL-------N-LIKELD	77
ph715 KAV-----------------------G-------EDRKRLEE-AL-------E-LVKSLD	74
ph625 KAV-----------------------G-------EDRKRLEE-AL-------D-LVKNLD	74
ph235 KAV-----------------------G-------EDRQKLEE-AL-------E-LVKSLD	74
ph570 KAV-----------------------G-------EDRQKLEE-AL-------E-LVKSLD	74
ph601 S-----------------------------------AGKLEL-PG-------S-MIGAVR	22
ph515 S-----------------------------------TGKLEL-PG-------S-MIGAVR	22
ph548 S-----------------------------------AGKLEL-PG-------S-MIGAVR	22
ph586 S-----------------------------------KGNLFN-PE-------L--VTKVI	21
ph576 N-----------------------------------KGTLFD-PT-------L--VTDLI	18
ph660 N-----------------------------------KGTLFD-PE-------L--VTDLI	18
ph088 ------------------------------------------------------------	0
ph338 ------------------------------------------------------------	0
ph496 ------------------------------------------------------------	0
ph108 ------------------------------------------------------------	0
ph449 ------------------------------------------------------------	0
ph077 ------------------------------------------------------------	0
ph481 ------------------------------------------------------------	0
ph663 ------------------------------------------------------------	0
ph552 ------------------------------------------------------------	0
ph465 ----------------------------------------------------------RQ	4
ph659 ----------------------------------------------------------RQ	4
ph591 ------------------------------------------------------------	0
ph658 ------------------------------------------------------------	0
ph542 ------------------------------------------------------------	2
ph606 ----------------------------------------------------------IN	4
ph126 ----------------------------------------------------------VN	8
ph320 ----------------------------------------------------------VN	8
ph276 ----------------------------------------------------------SN	5
ph003 ----------------------------------------------------------SN	5
ph307 ------------------------------------------------------------	0
ph239 ----------------------------------------------------------SN	5
ph409 ----------------------------------------------------------SN	5
ph370 ------------------------------------------------------------	0
ph069 ------------------------------------------------------------	3
ph181 ------------------------------------------------------------	0
ph216 ------------------------------------------------------------	0
ph413 ------------------------------------------------------------	0
ph641 ------------------------------------------------------------	0
ph313 ------------------------------------------------------------	0
ph661 ------------------------------------------------------------	0
ph110 ------------------------------------------------------------	0
ph706 ------------------------------------------------------------	0
ph450 ------------------------------------------------------------	0
ph159 ------------------------------------------------------------	0
ph267 ------------------------------------------------------------	0
ph337 ------------------------------------------------------------	0
ph498 ------------------------------------------------------------	0
ph637 RKPIMQYDHGRD------SRVGSV----------------------------------PI	79
ph154 ------------------------------------------------------------	0
ph232 ------------------------------------------------------------	0
ph431 ------------------------------------------------------------	0
ph182 ------------------------------------------------------------	0
ph412 ------------------------------------------------------------	0
ph438 ------------------------------------------------------------	0
ph455 ------------------------------------------------------------	0
ph534 ------------------------------------------------------------	0
ph655 ------------------------------------------------------MNKTAQ	6
ph044 ----------------------------------------------MS----QILTQSAR	10
ph508 ----------------------------------------------MS----QILTQSAR	10
ph389 ----------------------------------------------MS----QTLTVQAE	10
ph326 ------------------------------------------------------------	5
ph577 ------------------------------------------------------------	1
ph612 ------------------------------------------------------------	1
ph574 ------------------------------------------------------------	1
ph190 ------------------------------------------------------------	1
ph273 ------------------------------------------------------------	1
ph516 ------------------------------------------------------------	1
ph060 ---------------------------------------------------------MSL	3
ph444 --------------------------------------------------------NSDM	9
ph390 --------------------------------------------------------QATF	8
ph506 --------------------------------------------------------LSDL	6
ph029 --------------------------------------------------------LSDL	6
ph610 --------------------------------------------------------LSDL	6
ph122 ------------------------------------------------------------	0
ph615 ------------------------------------------------------------	0
ph156 ------------------------------------------------------------	0
ph211 ------------------------------------------------------------	0
ph573 ------------------------------------------------------------	0
ph131 ------------------------------------------------------------	0
ph368 ------------------------------------------------------------	0
ph582 ------------------------------------------------------------	0
ph463 ------------------------------------------------------------	0
ph021 ------------------------------------------------------------	0
ph028 ------------------------------------------------------------	0
ph374 ------------------------------------------------------------	0
ph213 ------------------------------------------------------------	0
ph598 ------------------------------------------------------------	0
ph474 ------------------------------------------------------------	0
ph541 ------------------------------------------------------------	0
ph408 GGA-LLVDHDWT------DQVGVVESVSIDADRRGRAVVRFG-RSAR-----------AD	121
ph590 SGA-LLMDHDWS------DQVGVVLSASIDADRRGRAVVKFS-QSAR-----------AQ	128
ph144 ------------------------------------------------------------	0
ph629 ------------------------------------------------------------	0
ph166 ------------------------------------------------------------	0
ph006 ------------------------------------------------------------	0
ph622 ------------------------------------------------------------	0
ph387 ------------------------------------------------------------	0
ph611 ------------------------------------------------------------	0
ph306 ------------------------------------------------------------	0
ph557 ------------------------------------------------------------	0
ph723 ------------------------------------------------------------	0
ph151 ------------------------------------------------------------	0
ph490 ------------------------------------------------------------	0
ph265 ------------------------------------------------------------	0
ph229 ------------------------------------------------------------	0
ph398 ------------------------------------------------------------	0
ph012 ------------------------------------------------------------	0
ph649 ------------------------------------------------------------	0
ph592 ------------------------------------------------------------	0
ph310 ------------------------------------------------------------	0
ph349 ------------------------------------------------------------	0
ph494 ------------------------------------------------------------	0
ph075 ------------------------------------------------------------	0
ph328 ------------------------------------------------------------	0
ph275 ------------------------------------------------------------	0
ph367 ------------------------------------------------------------	0
ph392 ------------------------------------------------------------	0
ph459 ------------------------------------------------------------	0
ph137 ------------------------------------------------------------	0
ph339 ------------------------------------------------------------	0
ph312 ------------------------------------------------------------	0
ph530 ------------------------------------------------------------	0
ph645 ------------------------------------------------------------	0
ph177 ------------------------------------------------------------	0
ph638 ------------------------------------------------------------	0
ph503 ------------------------------------------------------------	0
ph228 ------------------------------------------------------------	0
ph018 ------------------------------------------------------------	0
ph057 ------------------------------------------------------------	0
ph105 ------------------------------------------------------------	0
ph411 ------------------------------------------------------------	0
ph536 ------------------------------------------------------------	0
ph301 ------------------------------------------------------------	0
ph197 ------------------------------------------------------------	0
ph558 ------------------------------------------------------------	0
ph701 GAV-K-----------------------------------------------------NR	15
ph138 ------------------------------------------------------------	0
ph416 ------------------------------------------------------------	0
ph218 ------------------------------------------------------------	0
ph504 ---------------------MNIYDYINAGE---IASYIQA--LPSN----A-----LQ	25
ph180 --N-QVRLVDA--------VIPEVYTSYTAIDRPELTAFFLS--GAVA----S-----ND	43
ph037 --Q-ENDLVDR--------FFPEDSTFASELEL---------------------------	65
ph142 --Q-ENDLVDR--------FFPEDSTFASELEL---------------------------	65
ph183 --A-NTFLLDR--------YFGNVRTFETKKVD---------------------------	42
ph140 --F-DPLFLRL--------FFRESYPFTTEKVY---------------------------	40
ph452 --F-DPLFLRL--------FFRESYPFTTEKVY---------------------------	40
ph019 --F-DPLFLRI--------FFRETYPFSTEKVY---------------------------	40
ph257 --F-DPLFLRI--------FFRETYPFSTEKVY---------------------------	40
ph045 GEA-KSLAFEK--------FTGQIKRAYHEQLG--LMSYFDL--QEVT----GTHIVSNK	58
ph062 GEV-DSLLIEK--------FNGKVNEQYLKGEN--IMSYFDV--QTVT----GTNTVSNK	58
ph707 GEV-DSLLIEK--------FNGKVNEQYLKGEN--IMSYFDV--QTVT----GTNTVSNK	58
ph617 GEP-AKFPDGS--------TTNVSAPTWITGTN------WDN---TGT----PFETFINK	104
ph700 ASL-N-----D--------FNADNGKSWTFGTN------WNA---VGT----DFETYTNQ	46
ph134 SAL-Q-----D--------FNHDYSKSWTFGDK------WDN---SNT----MFETFVNK	52
ph520 SAL-Q-----D--------FNHDYSKSWTFGDK------WDN---SNT----MFETFVNK	53
ph221 ------------------------------------------------------------	1
ph457 ------------------------------------------------------------	1
ph480 ------------------------------------------------------------	0
ph324 ------------------------------------------------------------	3
ph205 ------------------------------------------------------------	0
ph425 ------------------------------------------------------------	0
ph294 ------------------------------------------------------------	0
ph331 ------------------------------------------------------------	0
ph155 ------------------------------------------------------------	0
ph396 ------------------------------------------------------------	0
ph277 --------------------DDVI---------------------AKE----ALRLL---	22
ph293 ---------------------------------------------MTE----VINYA---	8
ph297 ----------------------------------------------MA----ALNYA---	7
ph227 GET-P--------------TNEVN---------------------LRE----FMATPSAQ	80
ph038 --------------------NPDV---------------------ANK----WLSSL---	61
ph091 --------------------NPDV---------------------ANK----WLSSL---	61
ph092 --------------------NPDV---------------------ANK----WLSSL---	61
ph539 --------------------INID---------------------MNS----FIETI---	48
ph034 --------------------FQKH---------------------ANE----FFTAL---	67
ph286 --------------------DNIT---------------------RNE----FMSAL---	58
ph308 --------------------MDDV---------------------RNA----WISDL---	56
ph646 --------------------YQVV---------------------KNE----FINTL---	54
ph714 ----------------------------------------------MA----KLNLAVLN	10
ph603 ---------------------------------MPYEHLKHL------------------	9
ph718 --------------------PAQAQKKWGAKLNESFESIKTL-PGFAN----KMNMISKL	44
ph203 ------------------------------------------------------------	0
ph602 ------------------------------------------------------------	0
ph607 ------------------------------------------------------------	0
ph510 ------------------------------------------------------------	0
ph026 ------------------------------------------------------------	0
ph432 ------------------------------------------------------------	0
ph461 -----------------------------------------M-PKIIK----L-----AD	9
ph209 --------------------V-----------AMDSADVKAL-SSRAE----S---LSKL	34
ph628 -----------------------------------------M-ATPAN----A---VSTV	11
ph219 -----------------------------------------M-AGITG----T-------	7
ph654 -----------------------------------------M-ATVNG----L-------	7
ph468 ------------------------------------------------------------	28
ph435 ------------------------------------------------------------	4
ph705 ------------------------------------------------------------	4
ph330 ----------------------------------------------MK----N-------	3
ph423 ---------------------------------------------MAD----V-------	4
ph513 GAP-LLDSH----SLR--EQIGVVEEVWLDDDRRLRARVRFS-RSAKA----E-------	111
ph549 GAP-LLAQHDRW-STK--GQIGVVEEAWLDDDRRMRVRVRFS-KSKEA----E-------	76
ph309 QID-VA------------------------------------------------------	45
ph132 ------------------------------------------------------------	35
ph222 GLS-VIGDHRAY-DIK--NVFGIT-EAWRIENNELIGTVRFA-TDAES----D-------	123
ph373 ------------------------------------------------------------	0
ph446 ------------------------------------------------------------	0
ph001 ------------------------------------------------------------	0
ph007 ------------------------------------------------------------	0
ph665 ENE-LREKESLVRGIYD--RANASNRDVNEEEGQMVAECRGR-M----------------	55
ph299 QEM-IDEAQKLLDDEIGEEGAGEE-------KTEEAEKIANK-I----------------	45
ph486 NEL-YKQFNDLFE-------DDEEKRSLNKEKEDKIKELFNS-I----------------	45
ph636 NSL-LDKMDEITY-KVNENGTGKESRNLTSKESEEFEKLVNE-V----------------	51
ph189 ------------------------------------------------------------	0
ph415 ------------------------------------------------------------	9
ph319 ------------------------------------------------------------	7
ph650 ------------------------------------------------------------	7
ph528 --------HARMEELG-------ELDSLTDDEQREFDQLADE-F----------------	61
ph101 --------HARMEQIA-------ELDKPTDEENEEFRALGEE-F----------------	81
ph344 --------HARMEQIA-------ELDKPTDEENEEFRALGAE-F----------------	83
ph630 ----------------------------AQELQRKFDDFKEK-N----------------	25
ph042 ----------------------------AQELQQKFDDFKAK-N----------------	26
ph240 ----------------------------AQELQQKFDDFKAK-N----------------	26
ph322 ----------------------------AQELQQKFDDFKAK-N----------------	26
ph025 GRL-MTQAREALNEITA-----NTDEARSAELESRHDAIMAE-F----------------	47
ph170 GRL-MTQAREALNEITA-----NTDEARSAELESRHDAIMAE-F----------------	47
ph664 GRL-MTQAREALNEITA-----NTDEARSAELESRHDAIMAE-F----------------	47
ph327 GRL-MTQAREALNEITA-----NTDEARSAELESRHDAIMAE-F----------------	47
ph090 NTI-ATDMRALNEKIG--------DNAWTEEQRTEWNKAKSE-L----------------	44
ph261 DAL-AKNLNALLENNQ--------GDKWGADQQKAYDEGLAE-M----------------	46
ph720 -HQ-YF-LQTQQ--------VNILGEGFSDVLSEA-STFSAY-V----------------	55
ph116 -----------------------LTEKFSPLVDE--------------------------	16
ph323 -----------------------LDSKDLARIDE--------------------------	15
ph362 QDV-APGATPPN--------TGDIAPT-VAKVTL--------------------------	79
ph642 ------KQNYRD--------VGAPDTF-LSNFSV--------------------------	22
ph039 -------QDDVD--------VSVIDEF---------------------------------	24
ph511 ------GNDEVK--------RSAIIEL---------------------------------	27
ph163 ------GNDEVK--------RAAIIEL---------------------------------	27
ph111 ------GNDEVK--------RAAIIEL---------------------------------	27
ph242 ------GNDEVK--------RAAIIEL---------------------------------	27
ph621 ------GNDEVK--------RAAIIEL---------------------------------	27
ph264 -------TGNTQ--------AMVIQQLYSTSLIES-FP----------------------	25
ph711 -------TTNTR--------AFIEAEQYSSFILTN-MH----------------------	25
ph204 --S-IA-HSTAN--------A-NIQSDWTDALLMT-QH----------------------	37
ph704 --S-IN-TQRGQ--------Q-FIPEQWLSEVQ---------------------------	30
ph055 --N-YAGKNADV--------D-IHLEEHLGIVD---------------------------	31
ph084 --N-YAGKNADV--------D-IHLEEHLGIVD---------------------------	31
ph200 --H-WGGANSDN--------D-IHLEVYDRDVQ---------------------------	34
ph224 --A-VSVSGEVD--------T-LLIEKFDGQVK---------------------------	31
ph627 --A-VSASGEVD--------S-LLIEKFNGKVN---------------------------	31
ph022 PNQ-RHGKGDPL--------A-DVTEQFTGNVE---------------------------	39
ph527 PNQ-RHGAGDPL--------A-DVTEQFTGTVE---------------------------	39
ph206 QNQ-QLGAGPLD--------A-LQQEQFTGEVE---------------------------	35
ph555 PNQ-INQQGNEN--------A-LILEQFTGDVE---------------------------	34
ph184 NITARLLE-----------------NTEKFGS-----------TG---------------	55
ph716 SVTAVVLE-----------------NTENVLR-----------SE---------------	45
ph717 SVTAVVLE-----------------NTENVLR-----------SE---------------	45
ph050 AVTSVLLE-----------------NQERFLR-----------EE---------------	46
ph472 ------------------------------------------------------------	0
ph624 GVVAQILE-----------------NQEKALS-----------EE---------------	46
ph013 GVVAQLLE-----------------NQEKALV-----------EE---------------	45
ph653 GVVAQLLE-----------------NQEKALV-----------EE---------------	45
ph448 GVVAQLLE-----------------NQENAIR-----------EE---------------	45
ph517 GVVAQLLE-----------------NQEKAQI-----------EE---------------	45
ph271 GVVAQLLE-----------------NQERAQA-----------EE---------------	45
ph397 GVIAQLLE-----------------NQEKAQV-----------EE---------------	45
ph475 GVVAQLLE-----------------NQEKAQI-----------EE---------------	45
ph223 GVVAQLLE-----------------NQEKAIA-----------EE---------------	45
ph082 GVVAQLLE-----------------NQEKAIT-----------EE---------------	45
ph363 GVVAQLLE-----------------NQEKAQA-----------EE---------------	49
ph152 SVTAILLE-----------------NQEKALR-----------EE---------------	46
ph554 SVTAILLE-----------------NQERALA-----------EE---------------	46
ph505 NVTAVLLE-----------------NQEQMLR-----------EE---------------	49
ph422 AVTAVLLE-----------------NQEKFMQ-----------EQ---------------	46
ph467 SVTAVLLE-----------------NQEKELR-----------EE---------------	48
ph336 DIVARIFE-----------------NQDEDIA-----------HNEG-------------	47
ph266 DIVARIFE-----------------NQDEDIA-----------HNEG-------------	47
ph458 DIVARIFE-----------------SQDEDIS-----------HNEG-------------	47
ph569 DIVARLME-----------------NQLVDIS-----------TNEG-------------	47
ph600 DIVARLME-----------------NQYEDIK-----------SNDG-------------	47
ph040 KIMSKIFE-----------------NQDRDIN-----------ND---------------	44
ph117 KIMSKIFE-----------------NQDRDIN-----------ND---------------	44
ph469 KIMSKIFE-----------------NQDRDIN-----------ND---------------	44
ph340 KIMSKIFE-----------------NQDKDIN-----------ND---------------	44
ph381 AIMAKIFE-----------------NQEKDTK-----------SD---------------	47
ph440 ALVAQILE-----------------AQEKDSK-----------TD---------------	47
ph245 ALVAQILE-----------------AQEKDSK-----------SD---------------	47
ph260 ALVAQILE-----------------AQEKDSK-----------SD---------------	47
ph248 KLVAKILE-----------------SQEADFA-----------VD---------------	46
ph288 KLVAKILE-----------------SQEADFA-----------VD---------------	46
ph185 KLVAKILE-----------------SQEADFA-----------VD---------------	46
ph369 KLVAKILE-----------------SQEADFA-----------VD---------------	46
ph168 QLIAAIME-----------------AQEKDAE-----------VD---------------	47
ph419 QLIAAIME-----------------AQEKDAE-----------VD---------------	47
ph135 QLVAAILE-----------------AQEKDAE-----------TD---------------	47
ph395 QLVAAILE-----------------TQEKDAD-----------TD---------------	47
ph165 QLVAAILE-----------------AQEKDAE-----------TD---------------	47
ph133 QLVAAILE-----------------AQEKDAE-----------TD---------------	47
ph167 QLVAAILE-----------------AQEKDAE-----------TD---------------	47
ph428 TLIAKIME-----------------NQEVDIM-----------TS---------------	48
ph053 KIMARIFE-----------------NQEKDFE-----------TG---------------	50
ph198 KILSKIFE-----------------NQEKDFE-----------TG---------------	69
ph656 AIMAQIFE-----------------NQEKDFA-----------TD---------------	48
ph127 KLVAKILE-----------------NQEMDLT-----------QD---------------	49
ph493 AIIAKMFE-----------------NQEADIK-----------SD---------------	49
ph096 AIIAKIFE-----------------NQEKDFE-----------VS---------------	48
ph208 AIIAKIFE-----------------NQEKDFE-----------VS---------------	48
ph376 AIIAKIFE-----------------NQEKDFE-----------VS---------------	48
ph380 AIIAKIFE-----------------NQEKDFE-----------VS---------------	48
ph399 AIIAKIFE-----------------NQEKDFQ-----------TA---------------	47
ph016 AIIAKIFE-----------------NQEKDFQ-----------TA---------------	47
ph279 AIIAKIFE-----------------NQEKDFQ-----------TA---------------	47
ph406 AIIAKIFE-----------------NQEKDFQ-----------TA---------------	47
ph078 AIIAKIFE-----------------NQEKDFQ-----------TA---------------	47
ph268 AIIAKIFE-----------------NQEKDFQ-----------TA---------------	47
ph443 AIIAKIFE-----------------NQEKDFQ-----------TA---------------	47
ph009 AIIAKIFE-----------------NQEKDFQ-----------TA---------------	47
ph136 AIIAKIFE-----------------NQEKDFQ-----------TA---------------	47
ph243 AIIAKIFE-----------------NQEKDFQ-----------TA---------------	47
ph258 AIIAKIFE-----------------NQEKDFQ-----------TA---------------	47
ph533 AIIAKIFE-----------------NQEKDFQ-----------TA---------------	47
ph174 AIIAKIFE-----------------NQEKDFQ-----------TA---------------	47
ph141 AIIAKIFE-----------------NQEKDFQ-----------TA---------------	47
ph437 ------------------------------------------------------------	0
ph385 AIIAKIFE-----------------NQEKDFQ-----------TA---------------	47
ph484 AIIAKIFE-----------------NQEKDFQ-----------TA---------------	47
ph094 AIIAKIFE-----------------NQEQDIL-----------TA---------------	45
ph464 AIIAKIFE-----------------NQEQDIL-----------TA---------------	45
ph393 AIIAKIFE-----------------NQEQDIL-----------TA---------------	45
ph300 AIIAKIFE-----------------NQEQDIL-----------TA---------------	45
ph454 AIIAKIFE-----------------NQEQDIL-----------TA---------------	45
ph247 ALIAKIME-----------------NQESAIK-----------TE---------------	46
ph578 ALIAKIME-----------------NQESAIK-----------TE---------------	46
ph651 ALIAKILE-----------------NQEADFK-----------VS---------------	45
ph146 ALIAKILE-----------------NQEADFK-----------VS---------------	45
ph462 ALIAKILE-----------------NQEADFK-----------VS---------------	45
ph594 ALIAKILE-----------------NQEADFK-----------VS---------------	45
ph551 ------------------------------------------------------------	5
ph056 ------------------------------------------------------------	5
ph249 ------------------------------------------------------------	5
ph364 ------------------------------------------------------------	5
ph564 ------------------------------------------------------------	5
ph604 ------------------------------------------------------------	5
ph201 ------------------------------------------------------------	5
ph402 ------------------------------------------------------------	5
ph343 ------------------------------------------------------------	5
ph355 ------------------------------------------------------------	5
ph262 ------------------------------------------------------------	5
[truncated: 1,905 more rows]
