# Supplementary material for: Predicting the capsid architecture of phages from metagenomic data
Source: Comput Struct Biotechnol J. 2022 Jan 5;20:721–32. doi: 10.1016/j.csbj.2021.12.032 (PMC8814770; doi:10.1016/j.csbj.2021.12.032)
Supplement: Supplementary data 5 [file mmc5.txt]

(
(
(
(
(
(
(
(
(
(
ph184:0.21412,
(
(
ph716:0.00109,
ph717:0.00122)
:0.19986,
(
(
(
(
ph050:0.05237,
ph472:0.05239)
:0.11899,
(
ph624:0.08043,
(
(
(
ph013:0.01154,
ph653:0.01217)
:0.05305,
(
ph271:0.05621,
(
(
(
ph397:0.03647,
ph475:0.03543)
:0.00556,
ph363:0.04055)
:0.00482,
(
ph223:0.04294,
ph082:0.04240)
:0.00312)
:0.00777)
:0.00889)
:0.00585,
(
ph448:0.04899,
ph517:0.04841)
:0.02074)
:0.01242)
:0.08556)
:0.00862,
(
ph152:0.03659,
ph554:0.03594)
:0.13717)
:0.00434,
(
ph505:0.11918,
(
ph422:0.11753,
ph467:0.11357)
:0.00422)
:0.06594)
:0.01811)
:0.01245)
:0.09349,
(
ph033:0.22227,
(
ph008:0.08121,
(
ph148:0.03552,
(
(
ph532:0.00684,
(
(
ph246:0.00123,
(
ph584:0.00175,
ph010:0.00279)
:0.00104)
:0.00113,
(
ph290:0.00270,
(
ph147:0.00142,
ph269:0.00085)
:0.00184)
:0.00228)
:0.00396)
:0.02667,
(
ph030:0.00794,
ph456:0.01024)
:0.02233)
:0.00411)
:0.04315)
:0.14653)
:0.07925)
:0.02374,
(
(
(
ph336:0.03184,
(
ph266:0.02921,
ph458:0.03072)
:0.00093)
:0.12561,
(
ph569:0.08636,
ph600:0.08686)
:0.07228)
:0.05516,
(
(
(
(
ph040:0.00191,
ph117:0.00198)
:0.01423,
ph469:0.01690)
:0.02417,
ph340:0.04101)
:0.15714,
(
(
ph381:0.16515,
(
ph053:0.07481,
ph198:0.07348)
:0.08700)
:0.00798,
(
(
(
(
ph440:0.03749,
(
ph245:0.00080,
ph260:0.00109)
:0.03624)
:0.09526,
(
(
ph168:0.00000,
ph419:0.00000)
:0.05518,
(
ph135:0.02948,
(
ph395:0.02048,
(
ph165:0.00241,
(
ph133:0.00098,
ph167:0.00093)
:0.00140)
:0.01721)
:0.00893)
:0.02404)
:0.07897)
:0.01185,
(
ph248:0.02828,
(
ph288:0.02034,
(
ph185:0.00940,
ph369:0.00953)
:0.01000)
:0.00676)
:0.12088)
:0.00587,
(
ph428:0.14025,
(
(
ph656:0.11587,
(
ph493:0.10100,
(
(
(
ph096:0.01244,
(
ph208:0.00201,
(
ph376:0.00000,
ph380:0.00000)
:0.00182)
:0.01150)
:0.01805,
(
(
ph399:0.00567,
(
ph016:0.00476,
(
ph279:0.00000,
ph406:0.00000)
:0.00484)
:0.00104)
:0.01156,
(
(
(
ph078:0.00523,
(
ph268:0.00078,
ph443:0.00114)
:0.00437)
:0.00225,
(
(
ph009:0.00000,
ph136:0.00000)
:0.00305,
ph243:0.00271)
:0.00542)
:0.00091,
(
(
(
ph258:0.00283,
ph174:0.00295)
:0.00150,
(
ph437:0.00106,
(
ph385:0.00092,
ph484:0.00100)
:0.00151)
:0.00204)
:0.00165,
(
ph533:0.00475,
ph141:0.00485)
:0.00134)
:0.00290)
:0.00815)
:0.01443)
:0.05953,
(
(
(
(
(
ph094:0.00101,
ph464:0.00092)
:0.00886,
ph393:0.01041)
:0.00227,
(
ph300:0.00779,
ph454:0.00763)
:0.00448)
:0.06514,
(
ph651:0.04166,
(
(
ph146:0.00000,
ph462:0.00000)
:0.00462,
ph594:0.00502)
:0.03348)
:0.03697)
:0.00305,
(
ph247:0.00194,
ph578:0.00190)
:0.07860)
:0.00763)
:0.00890)
:0.01712)
:0.00632,
ph127:0.11694)
:0.01533)
:0.01363)
:0.01783)
:0.02544)
:0.01248)
:0.11360)
:0.05156,
(
(
(
ph093:0.00000,
ph357:0.00000)
:0.10066,
ph231:0.09627)
:0.27310,
(
ph652:0.34478,
(
(
(
ph081:0.00634,
(
ph083:0.00000,
ph488:0.00000)
:0.00656)
:0.00188,
ph507:0.00888)
:0.27805,
(
ph485:0.01618,
(
ph303:0.00106,
ph568:0.00119)
:0.01530)
:0.27256)
:0.06015)
:0.02080)
:0.01793)
:0.03561,
(
(
ph280:0.01434,
(
ph115:0.00305,
ph329:0.00269)
:0.01152)
:0.01423,
(
ph451:0.01622,
ph597:0.01539)
:0.01450)
:0.39985)
:0.02174,
(
(
(
ph614:0.14451,
(
ph172:0.12837,
(
ph583:0.05758,
(
ph514:0.03151,
ph571:0.02731)
:0.02997)
:0.07075)
:0.01649)
:0.26698,
(
(
(
(
(
(
ph220:0.00400,
(
ph020:0.00154,
ph418:0.00157)
:0.00221)
:0.00137,
ph068:0.00484)
:0.00521,
(
ph072:0.00602,
ph538:0.00641)
:0.00372)
:0.23659,
(
ph250:0.01513,
(
(
ph113:0.00000,
ph667:0.00000)
:0.00361,
(
(
ph000:0.00000,
ph011:0.00000)
:0.00174,
ph359:0.00142)
:0.00270)
:0.01011)
:0.23484)
:0.16492,
(
(
ph420:0.08470,
(
ph715:0.04625,
(
ph625:0.02379,
(
ph235:0.00565,
ph570:0.00527)
:0.01988)
:0.02198)
:0.03721)
:0.26317,
ph490:0.34690)
:0.04954)
:0.00567,
(
ph662:0.03294,
(
ph361:0.00606,
(
(
(
(
ph085:0.00000,
ph236:0.00000)
:0.00000,
ph445:0.00000)
:0.00000,
ph466:0.00000)
:0.00179,
(
ph292:0.00000,
ph553:0.00000)
:0.00071)
:0.00644)
:0.02702)
:0.38406)
:0.00583)
:0.00826,
(
(
ph601:0.01133,
(
ph515:0.01069,
ph548:0.01153)
:0.00137)
:0.32006,
(
ph586:0.21590,
(
ph576:0.00509,
ph660:0.00498)
:0.20474)
:0.12500)
:0.09369)
:0.01153)
:0.01044,
(
(
(
(
(
(
(
ph160:0.00161,
ph631:0.00168)
:0.00505,
(
(
ph383:0.00171,
ph512:0.00157)
:0.00172,
(
ph487:0.00000,
ph522:0.00000)
:0.00321)
:0.00482)
:0.34052,
(
(
ph483:0.00320,
ph546:0.00336)
:0.29600,
(
ph559:0.02230,
(
(
(
ph526:0.00168,
(
ph124:0.00000,
ph609:0.00000)
:0.00163)
:0.00088,
ph100:0.00243)
:0.00052,
(
ph054:0.00000,
ph509:0.00000)
:0.00280)
:0.01743)
:0.27930)
:0.04866)
:0.08460,
(
(
(
ph410:0.00651,
(
ph304:0.00285,
ph545:0.00260)
:0.00437)
:0.34528,
(
(
ph015:0.00132,
ph187:0.00152)
:0.25748,
(
ph043:0.00000,
ph103:0.00000)
:0.26016)
:0.09598)
:0.07276,
(
ph330:0.38597,
ph423:0.38860)
:0.03959)
:0.01136)
:0.00573,
(
(
(
(
(
ph403:0.33844,
(
ph506:0.20197,
(
ph029:0.16375,
ph610:0.16644)
:0.04170)
:0.15090)
:0.01119,
ph060:0.36430)
:0.00998,
ph444:0.38319)
:0.00434,
ph390:0.38600)
:0.06309,
(
(
(
(
ph714:0.40483,
ph603:0.40767)
:0.00405,
ph718:0.40462)
:0.00222,
(
(
ph203:0.30540,
ph602:0.30028)
:0.03950,
(
ph607:0.32938,
(
ph510:0.28897,
(
ph026:0.03480,
ph432:0.03684)
:0.25143)
:0.04614)
:0.00948)
:0.08680)
:0.01283,
(
(
ph461:0.39758,
ph209:0.39423)
:0.03084,
(
ph628:0.36153,
(
ph219:0.27583,
ph654:0.27246)
:0.09436)
:0.05992)
:0.01286)
:0.00899)
:0.00675)
:0.00247,
(
(
(
ph314:0.23836,
(
ph150:0.09762,
(
ph207:0.02013,
ph618:0.01774)
:0.07876)
:0.13761)
:0.17943,
ph204:0.42490)
:0.01922,
(
(
ph720:0.40895,
(
ph116:0.37525,
ph323:0.37287)
:0.04916)
:0.01800,
(
(
(
ph362:0.39458,
(
ph039:0.36040,
(
ph511:0.13202,
(
ph163:0.01550,
(
(
ph111:0.00000,
ph242:0.00000)
:0.00630,
ph621:0.00656)
:0.00861)
:0.11884)
:0.22880)
:0.03954)
:0.01436,
ph642:0.40885)
:0.02537,
(
(
ph264:0.32461,
ph711:0.31825)
:0.10512,
(
ph704:0.41031,
(
(
(
ph055:0.00000,
ph084:0.00000)
:0.29368,
ph200:0.30385)
:0.10964,
(
(
ph224:0.24674,
ph627:0.23930)
:0.12140,
(
(
ph022:0.10752,
ph527:0.11141)
:0.19591,
(
ph206:0.21531,
ph555:0.20718)
:0.08814)
:0.04765)
:0.04481)
:0.00505)
:0.00901)
:0.01665)
:0.00249)
:0.01293)
:0.00481)
:0.00044,
(
(
(
ph634:0.35615,
(
ph326:0.32301,
(
ph577:0.03812,
(
(
(
ph612:0.00280,
ph516:0.00285)
:0.00077,
(
ph190:0.00000,
ph273:0.00000)
:0.00347)
:0.00164,
ph574:0.00471)
:0.03356)
:0.29630)
:0.02776)
:0.05294,
(
ph504:0.42213,
(
(
ph180:0.39470,
(
ph037:0.00000,
ph142:0.00000)
:0.40027)
:0.01386,
(
ph183:0.38932,
(
(
ph140:0.00000,
ph452:0.00000)
:0.05253,
(
ph019:0.01690,
ph257:0.01536)
:0.03398)
:0.33317)
:0.03094)
:0.01339)
:0.01902)
:0.01678,
(
(
(
(
(
ph129:0.25135,
(
ph193:0.22303,
ph366:0.23206)
:0.02855)
:0.14449,
(
ph539:0.39217,
(
ph308:0.32884,
ph646:0.33783)
:0.04689)
:0.02428)
:0.01533,
(
ph227:0.42057,
(
(
(
ph038:-0.00302,
ph091:0.00302)
:0.00151,
ph092:-0.00151)
:0.38524,
(
ph034:0.36232,
ph286:0.35454)
:0.02562)
:0.02354)
:0.02164)
:0.00824,
(
ph277:0.41110,
(
ph293:0.29344,
ph297:0.29716)
:0.11332)
:0.02989)
:0.01125,
(
(
ph701:0.41928,
(
(
ph138:0.00428,
ph416:0.00420)
:0.38732,
ph218:0.37884)
:0.03545)
:0.02772,
(
(
(
ph045:0.25171,
(
ph062:0.01627,
ph707:0.01623)
:0.23678)
:0.17069,
(
(
ph617:0.30945,
(
ph700:0.23684,
(
ph134:0.02784,
ph520:0.02608)
:0.20286)
:0.06817)
:0.11062,
ph221:0.41625)
:0.00655)
:0.01226,
(
(
ph457:0.34411,
ph480:0.34516)
:0.07081,
(
ph324:0.40740,
(
(
ph205:0.00142,
ph425:0.00153)
:0.32144,
(
(
ph294:0.01438,
ph331:0.01574)
:0.19298,
(
ph155:0.04939,
ph396:0.05150)
:0.16145)
:0.11145)
:0.08063)
:0.00754)
:0.02566)
:0.00837)
:0.00435)
:0.00783)
:0.00474)
:0.00291)
:0.00286,
(
(
(
ph356:0.40141,
(
(
ph588:0.24395,
(
(
(
ph035:0.00000,
ph270:0.00000)
:0.00000,
ph599:0.00000)
:0.14180,
ph587:0.14164)
:0.10079)
:0.17175,
ph189:0.41137)
:0.00820)
:0.01160,
(
(
ph407:0.27228,
ph648:0.27408)
:0.14965,
(
(
ph400:0.18074,
(
(
ph234:0.10566,
(
ph065:0.08996,
ph702:0.09318)
:0.01615)
:0.03120,
(
(
ph130:0.09059,
ph334:0.09017)
:0.03087,
(
ph051:0.09612,
(
ph482:0.06704,
(
ph499:0.03262,
ph623:0.03189)
:0.03413)
:0.03145)
:0.02689)
:0.01835)
:0.03264)
:0.23529,
(
ph429:0.34470,
(
ph710:0.25800,
(
ph708:0.21268,
(
ph153:0.08933,
ph556:0.09114)
:0.11836)
:0.04255)
:0.07658)
:0.07736)
:0.00696)
:0.00734)
:0.00223,
(
(
(
ph252:0.04220,
ph354:0.04654)
:0.23712,
(
(
ph108:0.00387,
ph449:0.00312)
:0.23088,
(
ph077:0.16816,
ph481:0.17082)
:0.07777)
:0.03155)
:0.02874,
(
ph088:0.19084,
(
ph338:0.00000,
ph496:0.00000)
:0.18895)
:0.11540)
:0.12369)
:0.00788)
:0.00173,
(
(
(
(
(
(
ph161:0.00000,
ph255:0.00000)
:0.00760,
(
(
ph251:0.00000,
ph626:0.00000)
:0.00477,
(
ph041:0.00359,
(
(
ph097:0.00000,
ph179:0.00000)
:0.00000,
ph342:0.00000)
:0.00339)
:0.00220)
:0.00170)
:0.39997,
ph272:0.41629)
:0.01623,
(
(
(
ph046:0.00322,
ph666:0.00387)
:0.09858,
(
ph058:0.00819,
ph401:0.00836)
:0.09409)
:0.31119,
ph629:0.41990)
:0.01412)
:0.00615,
(
(
(
(
ph119:0.27343,
(
(
(
ph274:0.05761,
ph589:0.05656)
:0.11348,
(
(
(
ph169:0.10762,
(
(
ph341:0.00215,
ph613:0.00199)
:0.02974,
(
ph305:0.01967,
ph501:0.01992)
:0.01350)
:0.07292)
:0.02324,
ph191:0.13180)
:0.00724,
(
(
ph106:0.04899,
(
(
ph123:0.00000,
ph643:0.00000)
:0.02432,
ph171:0.02389)
:0.02009)
:0.04249,
(
ph565:0.07530,
(
ph316:0.01812,
(
(
ph350:0.00000,
ph358:0.00000)
:0.00000,
ph524:0.00000)
:0.02870)
:0.05189)
:0.01234)
:0.04707)
:0.02947)
:0.05254,
(
(
(
ph378:0.00000,
ph566:0.00000)
:0.10421,
(
ph414:0.09167,
(
ph518:0.00264,
(
(
(
(
(
(
(
ph017:0.00000,
ph087:0.00000)
:0.00000,
ph254:0.00000)
:0.00000,
ph278:0.00000)
:0.00000,
ph315:0.00000)
:0.00000,
ph321:0.00000)
:0.00000,
ph352:0.00000)
:0.00115,
ph102:0.00101)
:0.00168)
:0.08582)
:0.01482)
:0.06808,
(
(
(
(
(
(
(
(
ph162:0.00000,
ph173:0.00000)
:0.00000,
ph302:0.00000)
:0.00000,
ph375:0.00000)
:0.00000,
ph620:0.00000)
:0.00109,
(
ph158:0.00000,
ph298:0.00000)
:0.00105)
:0.00160,
ph405:0.00268)
:0.00137,
ph473:0.00399)
:0.13728,
(
(
ph052:0.00000,
ph635:0.00000)
:0.00429,
ph388:0.01038)
:0.13832)
:0.03609)
:0.04445)
:0.05350)
:0.04672,
ph441:0.32188)
:0.01734,
ph089:0.33065)
:0.03168,
(
ph424:0.22916,
(
ph226:0.11751,
ph543:0.11640)
:0.11157)
:0.13232)
:0.08148)
:0.00271,
(
(
(
(
(
(
ph121:0.41203,
(
ph478:0.01657,
ph657:0.01528)
:0.39813)
:0.00412,
(
ph723:0.40427,
(
(
ph229:0.00184,
ph398:0.00182)
:0.01268,
(
(
ph012:0.00000,
ph649:0.00000)
:0.01072,
ph592:0.01126)
:0.00380)
:0.38961)
:0.02935)
:0.00163,
ph151:0.42804)
:0.00872,
(
(
ph306:0.34521,
ph557:0.33520)
:0.09502,
(
(
ph265:0.39847,
(
ph446:0.07161,
(
ph001:0.01257,
ph007:0.01446)
:0.06334)
:0.31301)
:0.02901,
(
(
(
(
(
ph310:0.00000,
ph349:0.00000)
:0.00169,
ph494:0.00163)
:0.31728,
(
ph075:0.02278,
ph328:0.02199)
:0.30584)
:0.01982,
(
ph275:0.28124,
(
ph367:0.27725,
(
(
ph392:0.11683,
(
(
(
ph459:0.04686,
(
(
(
ph137:0.00000,
ph339:0.00000)
:0.00185,
ph312:0.00180)
:0.00561,
(
(
(
ph530:0.00000,
ph645:0.00000)
:0.00401,
ph503:0.00329)
:0.00142,
(
ph177:0.00000,
ph638:0.00000)
:0.00405)
:0.00260)
:0.04302)
:0.04921,
ph228:0.09723)
:0.00426,
(
ph018:0.00445,
(
ph057:0.00175,
ph105:0.00187)
:0.00280)
:0.09340)
:0.01296)
:0.15099,
(
ph411:0.25134,
(
ph536:0.17189,
(
ph301:0.03907,
(
ph197:0.01108,
ph558:0.01098)
:0.02133)
:0.13746)
:0.08173)
:0.00879)
:0.00945)
:0.00363)
:0.06602)
:0.03787,
ph373:0.38172)
:0.03217)
:0.00628)
:0.01264)
:0.00153,
(
(
(
ph468:0.40273,
(
ph435:0.23025,
ph705:0.23316)
:0.17155)
:0.01491,
ph309:0.41973)
:0.00423,
(
ph132:0.39839,
ph222:0.39509)
:0.01544)
:0.03078)
:0.00449,
(
(
(
(
ph199:0.01186,
ph353:0.01342)
:0.29390,
(
ph474:0.11539,
ph541:0.12231)
:0.19657)
:0.09737,
(
(
ph408:0.15900,
ph590:0.15858)
:0.18493,
(
ph513:0.22494,
ph549:0.23438)
:0.10717)
:0.07331)
:0.01394,
(
(
ph104:0.17755,
(
(
ph289:0.00000,
ph317:0.00000)
:0.16211,
ph535:0.16460)
:0.01379)
:0.23348,
(
(
(
ph114:0.29204,
(
(
(
(
(
(
ph186:0.00000,
ph377:0.00000)
:0.00000,
ph417:0.00000)
:0.00000,
ph595:0.00000)
:0.22245,
(
(
ph120:0.02661,
ph192:0.03288)
:0.17527,
(
(
(
ph178:0.00396,
ph283:0.00445)
:0.00305,
(
ph238:0.00439,
ph318:0.00401)
:0.00255)
:0.11856,
(
ph048:0.03732,
ph194:0.03592)
:0.08957)
:0.08008)
:0.02144)
:0.01985,
(
ph002:0.22829,
(
ph188:0.20098,
(
(
ph149:0.18264,
(
ph575:0.05472,
(
ph233:0.00502,
ph596:0.00388)
:0.05211)
:0.12266)
:0.01003,
(
ph099:0.16621,
ph176:0.16219)
:0.02452)
:0.01119)
:0.02372)
:0.02011)
:0.01312,
ph005:0.26590)
:0.03593)
:0.04606,
ph655:0.34125)
:0.01870,
(
(
ph044:0.00000,
ph508:0.00000)
:0.25283,
ph389:0.24864)
:0.10447)
:0.06685)
:0.01036)
:0.00340)
:0.00352)
:0.00158)
:0.00108,
(
(
(
(
(
(
(
(
ph551:0.01083,
(
ph056:0.00606,
ph249:0.00584)
:0.00548)
:0.04711,
(
(
ph364:0.03350,
(
(
ph604:0.01056,
(
(
ph201:0.00000,
ph402:0.00000)
:0.00136,
ph343:0.00162)
:0.01028)
:0.01543,
(
(
ph355:0.01381,
(
ph262:0.00227,
ph489:0.00370)
:0.01306)
:0.00753,
(
ph391:0.01369,
(
(
(
(
ph031:0.00000,
ph332:0.00000)
:0.00000,
ph421:0.00000)
:0.00000,
ph668:0.00000)
:0.00262,
(
ph175:0.00000,
ph365:0.00000)
:0.00340)
:0.01041)
:0.00835)
:0.00393)
:0.00746)
:0.00786,
ph564:0.04421)
:0.01841)
:0.30447,
(
ph427:0.27771,
(
(
ph491:0.14252,
(
(
ph579:0.09701,
(
ph285:0.07963,
(
ph619:0.03923,
(
(
(
ph071:0.00000,
ph471:0.00000)
:0.01567,
ph195:0.01578)
:0.01267,
(
ph434:0.02170,
ph632:0.02232)
:0.00384)
:0.00911)
:0.04222)
:0.01250)
:0.04344,
(
ph230:0.10130,
(
(
(
(
ph118:0.00000,
ph263:0.00000)
:0.00811,
ph347:0.00802)
:0.00663,
(
(
(
(
(
ph095:0.00000,
ph345:0.00000)
:0.00000,
ph426:0.00000)
:0.00000,
ph585:0.00000)
:0.00000,
ph639:0.00000)
:0.00930,
ph196:0.01005)
:0.00789)
:0.05426,
(
ph470:0.04806,
ph580:0.04579)
:0.01847)
:0.03073)
:0.03133)
:0.00991)
:0.06561,
(
(
(
ph640:0.07413,
(
ph139:0.04089,
ph605:0.03928)
:0.03325)
:0.07762,
(
ph049:0.00279,
ph080:0.00354)
:0.14405)
:0.00701,
(
ph529:0.03014,
(
(
ph447:0.00017,
ph023:-0.00017)
:0.00077,
ph386:0.00084)
:0.02706)
:0.12583)
:0.05021)
:0.06555)
:0.09430)
:0.01806,
(
ph237:0.23026,
(
(
ph477:0.02470,
(
(
(
(
(
(
(
ph217:0.00000,
ph244:0.00000)
:0.00000,
ph346:0.00000)
:0.00000,
ph436:0.00000)
:0.00000,
ph497:0.00000)
:0.00000,
ph544:0.00000)
:0.00000,
ph644:0.00000)
:0.00644,
ph253:0.00680)
:0.01504)
:0.11837,
(
ph032:0.09347,
(
ph067:0.06472,
(
ph112:0.04154,
ph145:0.04371)
:0.02545)
:0.02961)
:0.04665)
:0.09078)
:0.16879)
:0.00956,
(
ph313:0.37624,
(
(
ph661:0.22372,
(
(
ph110:0.00294,
ph706:0.00323)
:0.00446,
ph450:0.00789)
:0.21743)
:0.08044,
(
(
(
ph159:0.00000,
ph267:0.00000)
:0.00000,
ph337:0.00000)
:0.27980,
ph498:0.27993)
:0.02460)
:0.07695)
:0.02486)
:0.01839,
(
ph637:0.37783,
(
(
ph154:0.00161,
(
ph232:0.00000,
ph431:0.00000)
:0.00160)
:0.26971,
(
(
(
(
ph182:0.00000,
ph412:0.00000)
:0.00000,
ph438:0.00000)
:0.00000,
ph455:0.00000)
:0.01189,
ph534:0.01383)
:0.25002)
:0.13863)
:0.04246)
:0.00770,
(
(
(
(
(
ph281:0.01113,
(
ph379:0.00503,
(
(
ph394:0.00312,
ph125:0.00291)
:0.00063,
(
ph061:0.00318,
(
(
(
ph107:0.00000,
ph519:0.00000)
:0.00000,
ph572:0.00000)
:0.00151,
(
ph014:0.00101,
(
(
(
(
ph064:0.00000,
ph291:0.00000)
:0.00000,
ph371:0.00000)
:0.00000,
ph439:0.00000)
:0.00000,
ph442:0.00000)
:0.00100)
:0.00051)
:0.00185)
:0.00037)
:0.00050)
:0.00760)
:0.33605,
(
ph122:0.29556,
ph615:0.29685)
:0.06935)
:0.00654,
(
ph156:0.34651,
(
(
ph211:0.04738,
ph573:0.05029)
:0.29079,
(
(
ph131:0.02044,
(
(
ph368:0.00000,
ph582:0.00000)
:0.00137,
ph463:0.00122)
:0.01853)
:0.27284,
(
(
ph021:0.01148,
ph028:0.01160)
:0.26074,
(
ph374:0.19810,
(
ph213:0.00220,
ph598:0.00286)
:0.19733)
:0.07802)
:0.02115)
:0.04779)
:0.00391)
:0.02426)
:0.05237,
(
(
ph070:0.01495,
ph212:0.01543)
:0.38848,
(
(
ph663:0.36429,
(
ph552:0.33897,
(
(
ph465:0.02127,
ph659:0.01969)
:0.30364,
(
ph591:0.05509,
ph658:0.05545)
:0.26144)
:0.01484)
:0.01946)
:0.02744,
(
ph542:0.38835,
(
(
ph606:0.25487,
(
(
ph126:0.02346,
ph320:0.02357)
:0.18229,
(
ph276:0.05937,
(
(
ph003:0.01025,
ph307:0.00340)
:0.03111,
(
ph239:0.02759,
ph409:0.03035)
:0.01629)
:0.01273)
:0.14530)
:0.04935)
:0.08336,
(
ph370:0.28172,
(
ph069:0.24962,
(
(
(
ph181:0.00000,
ph216:0.00000)
:0.00000,
ph413:0.00000)
:0.00000,
ph641:0.00000)
:0.24643)
:0.03493)
:0.05281)
:0.04479)
:0.01107)
:0.02706)
:0.01705)
:0.00409,
(
(
(
(
ph202:0.29142,
(
ph525:0.26416,
(
(
ph225:0.00752,
(
ph325:0.00000,
ph537:0.00000)
:0.00823)
:0.20986,
(
ph036:0.04533,
ph157:0.04344)
:0.16740)
:0.05486)
:0.02417)
:0.09247,
(
ph415:0.25337,
(
ph319:0.04928,
ph650:0.05072)
:0.20183)
:0.14872)
:0.03660,
(
(
(
(
ph166:0.11931,
(
ph006:0.04415,
ph622:0.04046)
:0.07871)
:0.26613,
(
(
ph387:0.31405,
ph611:0.31185)
:0.04887,
(
ph630:0.05793,
(
ph042:0.01666,
(
ph240:0.00126,
ph322:0.00124)
:0.01576)
:0.04336)
:0.30524)
:0.02420)
:0.00610,
(
(
(
(
(
ph025:0.00000,
ph170:0.00000)
:0.00000,
ph664:0.00000)
:0.04946,
ph327:0.06652)
:0.28156,
ph090:0.33554)
:0.00891,
ph261:0.34382)
:0.05543)
:0.01477,
(
ph528:0.10289,
(
ph101:0.00761,
ph344:0.00718)
:0.09886)
:0.29741)
:0.01123)
:0.00680,
(
ph665:0.41383,
(
ph299:0.39312,
(
ph486:0.33229,
ph636:0.32196)
:0.05841)
:0.02878)
:0.01693)
:0.00597)
:0.00024)
:0.00279,
(
(
(
ph073:0.00000,
ph500:0.00000)
:0.00856,
ph567:0.00953)
:0.28351,
ph144:0.30704)
:0.12949)
:0.00297,
(
(
ph703:0.40739,
(
(
(
ph259:0.00000,
ph348:0.00000)
:0.00000,
ph495:0.00000)
:0.09911,
ph295:0.10509)
:0.30453)
:0.01226,
(
ph540:0.28420,
(
ph086:0.25181,
(
(
ph430:0.08616,
ph479:0.08134)
:0.14616,
(
ph164:0.21303,
ph433:0.21333)
:0.01746)
:0.01646)
:0.03889)
:0.13778)
:0.01461);
