# Supplementary material for: Predicting the capsid architecture of phages from metagenomic data
Source: Comput Struct Biotechnol J. 2022 Jan 5;20:721–32. doi: 10.1016/j.csbj.2021.12.032 (PMC8814770; doi:10.1016/j.csbj.2021.12.032)
Supplement: Supplementary data 7 [file mmc7.csv]

clade 1 (19) id	clade 1 (19) description	clade 2 (16 & 17.33) id	clade 2 (16 & 17.33) description	clade 3 (9/9.33/e) id	clade 3 (9/9.33/e) description
9	Escherichia_phage_HY01_1	17	Staphylococcus_phage_ISP	23	Mycobacterium_phage_Conspiracy
13	Prochlorococcus_phage_P-RSM4	52	Enterococcus_phage_phiEF24C-P2_DNA	31	Siphoviridae_Mycobacterium_phage_Solon
16	Yersinia_phage_phiD1	87	Staphylococcus_phage_A5W	32	Mycobacterium_phage_OkiRoe
40	Bacteriophage_KVP40	89	Myoviridae_Lactobacillus_phage_Lb338-1	49	Mycobacterium_phage_Saintus
50	Prochlorococcus_phage_Syn1	102	Staphylococcus_phage_JD007	56	Mycobacteriophage_Wheeler
53	Acinetobacter_phage_ZZ1	106	Bacillus_phage_W.Ph.	67	Mycobacterium_phage_Milly
78	Enterobacteria_phage_RB3	119	Brochothrix_phage_A9	71	Mycobacterium_phage_First
82	Synechococcus_phage_Syn19	123	Bacillus_phage_Hakuna	80	Mycobacteriophage_Astro
94	T4-like_viruses_Enterobacteria_phage_JS98_1	158	unclassified_SPO1-like_viruses_Listeria_phage_A511	95	Mycobacterium_phage_TiroTheta9
96	Enterobacteria_phage_RB69	162	Listeria_phage_LP-048	112	Mycobacterium_phage_Validus
117	Vibriophage_phi-pp2	169	Bacillus_phage_BCP78	118	Mycobacterium_phage_Peaches
127	Serratia_phage_PS2	171	Bacillus_phage_BPS10C	139	Mycobacterium_phage_BTCU-1
133	Enterobacteria_phage_RB43	173	Listeria_phage_LP-083-2	145	Mycobacterium_phage_ZoeJ
135	Escherichia_phage_Lw1	191	Bacillus_phage_Grass	175	Siphoviridae_Mycobacterium_phage_Lockley
136	Escherichia_phage_HY01_2	226	Bacillus_phage_CP-51	195	Siphoviridae_Mycobacterium_phage_Pukovnik
141	Escherichia_phage_e11/2	254	Staphylococcus_phage_Sb-1	196	Mycobacterium_phage_Obama12
146	Salmonella_phage_S16	274	Bacillus_phage_phiAGATE	201	Siphoviridae_Mycobacterium_phage_Jasper
152	Prochlorococcus_phage_P-HM2	278	Staphylococcus_phage_K_1	217	Mycobacterium_phage_Job42
165	Enterobacteria_phage_RB16.	298	Listeria_phage_LMSP-25	230	Mycobacterium_phage_HINdeR
167	Citrobacter_phage_Miller	302	unclassified_SPO1-like_viruses_Listeria_phage_P100	237	Mycobacterium_phage_Sparky
168	Klebsiella_phage_KP27	305	Bacillus_cereus_bacteriophage_vB_BceM_Bc431v3	244	Mycobacteriophage_Velveteen
174	T4-like_viruses_Enterobacteria_phage_RB51	315	Staphylococcus_phage_Team1	249	Siphoviridae_Mycobacterium_phage_KBG
185	T4-like_viruses_Enterobacteria_phage_Phi1	316	Bacillus_phage_Hoody_T	253	Mycobacterium_phage_Squirty
198	Acinetobacter_phage_Acj9.	321	Bacteriophage_G1	262	Mycobacterium_phage_Trouble
208	Escherichia_phage_vB_EcoM_PhAPEC2	341	Bacillus_phage_JBP901	263	Mycobacterium_phage_ICleared
223	Myoviridae_Synechococcus_phage_syn9	350	Bacillus_phage_Evoli	285	Mycobacterium_phage_EagleEye
243	Escherichia_phage_ECML-134	352	Staphylococcus_phage_K_2	332	Mycobacterium_phage_Perseus
245	Bacteriophage_44RR2.8t	358	Bacillus_phage_Bastille	343	Mycobacterium_phage_Seabiscuit
247	Enterobacteria_phage_CC31.	375	Listeria_phage_LP-125	345	Mycobacterium_phage_Flux
248	T4-like_viruses_Enterobacteria_phage_JSE	378	Staphylococcus_phage_vB_SauM_Remus	346	Mycobacterium_phage_Bobi
258	Enterobacteria_phage_vB_EcoM_ACG-C40	388	Enterococcus_phage_ECP3	347	Mycobacterium_phage_Wile
260	Aeromonas_phage_31	405	Listeria_phage_vB_LmoM_AG20	355	Mycobacterium_phage_Alsfro
266	Bacteriophage_Aeh1	414	Staphylococcus_phage_Twort	364	Mycobacterium_phage_PattyP
268	Enterobacteria_phage_T4T	424	Bacillus_phage_SP10	365	Siphoviridae_Mycobacterium_phage_DD5
271	Synechococcus_phage_S-SM1	441	Lactobacillus_plantarum_bacteriophage_LP65	386	Mycobacterium_phage_LittleCherry
279	Escherichia_phage_wV7	473	Listeria_phage_LMTA-148	391	Siphoviridae_Mycobacterium_phage_Bethlehem
288	Enterobacteria_phage_RB49	501	Bacillus_phage_Bcp1	402	Mycobacterium_phage_Dreamboat
300	Enterobacteria_phage_vB_EcoM-VR7.	518	Staphylococcus_phage_MCE-2014	421	Mycobacterium_phage_Nepal
336	Aeromonas_phage_PX29	524	Bacillus_phage_CAM003	426	Mycobacterium_phage_BellusTerra
340	Vibrio_phage_nt-1_genomic_sequence.	543	SPO1-like_viruses_Bacillus_phage_SPO1	427	Arthrobacter_phage_vB_ArS-ArV2
363	Synechococcus_phage_S-CAM8_strain_S-CAM8_06008BI06	565	Bacillus_phage_BigBertha	434	Mycobacterium_phage_CRB1
369	Enterobacteria_phage_GEC-3S	566	Staphylococcus_phage_vB_SauM_Romulus	436	Siphoviridae_Mycobacterium_phage_Ramsey
376	Escherichia_phage_vB_EcoM_JS09	589	Bacillus_phage_Bobb	447	Mycobacterium_phage_Tiger
380	Shigella_phage_Shf125875	613	Bacillus_phage_BCP8-2	470	Mycobacterium_phage_Severus
381	Acinetobacter_phage_133	620	Listeria_phage_List-36	471	Mycobacterium_phage_20ES
385	T4-like_viruses_Enterobacteria_phage_RB14	635	Enterococcus_phage	477	Mycobacterium_phage_WIVsmall
393	T4-like_viruses_Enterobacteria_phage_JS10	643	Bacillus_phage_Megatron	489	Mycobacterium_phage_Bruns
395	Cronobacter_phage_vB_CsaM_GAP161			491	Mycobacterium_phage_Bxb1
397	Prochlorococcus_phage_Syn33			497	Mycobacterium_phage_BuzzLyseyear
399	Enterobacteria_phage_RB27			529	Mycobacteriophage_ElTiger69
406	Enterobacteria_phage_AR1_DNA			544	Siphoviridae_Mycobacterium_phage_Boomer
419	Klebsiella_phage_KP15.			551	Siphoviridae_Mycobacterium_phage_U2
422	Synechococcus_phage_S-SM2			564	Mycobacterium_phage_Alvin
428	Yersinia_phage_phiR1-RT			579	Mycobacterium_phage_Zaka
437	Enterobacteria_phage_ime09			580	Mycobacterium_phage_RhynO
440	Aeromonas_phage_25			585	Mycobacterium_phage_Kampy
443	Enterobacteria_phage_T4			604	Mycobacterium_phage_Pinto
448	Prochlorococcus_phage_P-SSM4.			605	Mycobacterium_phage_HelDan
454	Shigella_phage_SP18.			619	Siphoviridae_Mycobacterium_phage_Che12
458	Aeromonas_phage_phiAS5.			632	Mycobacterium_phage_Echild
462	Salmonella_phage_STP4-a			639	Mycobacterium_phage_Nyxis
464	Enterobacteria_phage_IME08.			640	Mycobacterium_phage_Jobu08
467	Prochlorococcus_phage_P-SSM2.			644	Mycobacterium_phage_Cerasum
469	Vibrio_phage_VH7D			668	Mycobacterium_phage_Aeneas
472	Bacteriophage_S-PM2.
475	Synechococcus_phage_S-RIM2_R1_1999
484	Shigella_phage_Shfl2
493	Acinetobacter_phage_Acj61.
505	Synechococcus_phage_S-SSM7
517	Prochlorococcus_phage_P-SSM7
533	T4-like_viruses_Enterobacteria_phage_RB32
554	Prochlorococcus_phage_P-HM1
569	Aeromonas_phage_65
578	Enterobacter_phage_PG7
594	Salmonella_phage_STML-198
600	Aeromonas_phage_CC2
624	Synechococcus_phage_S-ShM2
651	Citrobacter_phage_Moon
653	Synechococcus_phage_S-SSM5
656	Acinetobacter_phage_Ac42.
716	ΦM12
717	N3
