# Supplementary material for: Predicting the capsid architecture of phages from metagenomic data
Source: Comput Struct Biotechnol J. 2022 Jan 5;20:721–32. doi: 10.1016/j.csbj.2021.12.032 (PMC8814770; doi:10.1016/j.csbj.2021.12.032)
Supplement: Supplementary data 9 [file mmc9.txt]

Tnum    Frequency Percent Cum. percent
7             710    48.9         48.9
≥ 25          180    12.4         61.3
4             137     9.4         70.8
5.33          133     9.2         79.9
9 & 9.33       95     6.5         86.5
12 & 13        62     4.3         90.8
19             61     4.2         95.0
16 & 17.33     54     3.7         98.7
21 & 21.33     19     1.3        100.0
  Total      1451   100.0        100.0
